# Supplementary material for: 1-(5-Carboxy­pent­yl)-2,3,3-trimethyl-3H-indol-1-ium bromide monohydrate
Source: Acta Crystallogr Sect E Struct Rep Online. 2009 Dec 16;66(Pt 1):o171–2. doi: 10.1107/S1600536809049204 (PMC2980276; doi:10.1107/S1600536809049204)
Supplement: Supplementary file 2 [file e-66-0o171-Isup2.hkl]

# 
# h,k,l, Fc-squared, Fo-squared, sigma(Fo-squared) and status flag 
# 
data_I
_shelx_title '    yh08-1a in P2(1)/c' 
_shelx_refln_list_code          4 
_shelx_F_calc_maximum      172.16 
_exptl_crystal_F_000       776.00 
_reflns_d_resolution_high  0.8030 
 
loop_ 
 _symmetry_equiv_pos_as_xyz 
 'x, y, z' 
 '-x, y+1/2, -z+1/2' 
 '-x, -y, -z' 
 'x, -y-1/2, z-1/2' 
 
_cell_length_a    14.4528 
_cell_length_b    15.3367 
_cell_length_c     8.0810 
_cell_angle_alpha  90.000 
_cell_angle_beta   99.437 
_cell_angle_gamma  90.000 
 
_shelx_F_squared_multiplier     1.000 
 
loop_ 
 _refln_index_h 
 _refln_index_k 
 _refln_index_l 
 _refln_F_squared_calc 
 _refln_F_squared_meas 
 _refln_F_squared_sigma 
 _refln_observed_status 
   2   0   0     1014.31     1000.29      9.93 o 
   3   0   0    19249.04    18018.60    139.28 o 
   4   0   0      111.10      113.99     13.65 o 
   5   0   0     1826.12     1822.50     21.44 o 
   6   0   0     4487.74     4065.97     89.85 o 
   7   0   0     5584.76     5479.11     59.64 o 
   8   0   0     2554.41     2176.06     41.88 o 
   9   0   0      567.60      476.56     24.38 o 
  10   0   0        1.93       25.18     16.17 o 
  11   0   0     1251.74     1277.01     23.06 o 
  12   0   0     1679.60     1642.78     26.50 o 
  13   0   0      644.56      587.56     12.27 o 
  14   0   0      316.48      289.45     10.02 o 
  15   0   0      651.54      681.95     12.18 o 
  16   0   0      184.91      171.49     10.07 o 
  17   0   0       37.07       41.08      6.63 o 
   2   1   0        9.36       18.31      5.40 o 
   3   1   0     1037.11     1135.85     10.88 o 
   4   1   0     1244.47     1153.40     17.23 o 
   5   1   0      932.61      847.22     16.02 o 
   6   1   0      127.76      119.90     10.24 o 
   7   1   0     4692.33     4572.23     48.95 o 
   8   1   0     5350.65     4857.25     46.52 o 
   9   1   0       13.13        1.68     19.61 o 
  10   1   0     2722.58     2803.43     45.85 o 
  11   1   0      625.62      590.11     23.72 o 
  12   1   0       18.83       14.67      4.81 o 
  13   1   0      585.34      572.39      8.71 o 
  14   1   0       43.91       43.74      4.88 o 
  15   1   0        0.84        1.40      4.15 o 
  16   1   0      571.24      560.30      6.93 o 
  17   1   0       77.49       87.87      5.15 o 
   0   2   0      143.26      123.71      3.83 o 
   1   2   0     2877.75     3079.19     21.33 o 
   2   2   0     7273.07     7271.08     52.08 o 
   3   2   0     1945.81     1918.67     16.87 o 
   4   2   0     2150.01     2159.34     16.77 o 
   5   2   0      719.11      766.65     16.02 o 
   6   2   0        9.16       14.94      4.54 o 
   7   2   0     1072.94     1132.91     25.85 o 
   8   2   0       81.32       79.64      6.89 o 
   9   2   0      289.49      303.07     23.99 o 
  10   2   0       91.16       93.93     10.92 o 
  11   2   0      223.59      213.30      7.08 o 
  12   2   0       12.99        7.36      4.72 o 
  13   2   0      110.82      116.93      5.24 o 
  14   2   0       94.89       98.16      5.36 o 
  15   2   0      149.51      140.88      6.16 o 
  16   2   0       21.98       21.98      3.66 o 
  17   2   0       11.31       12.17      3.92 o 
   1   3   0     1396.82     1434.93      9.92 o 
   2   3   0     1884.76     1936.49     17.19 o 
   3   3   0     3293.85     3493.57     22.79 o 
   4   3   0     6561.47     6731.13     29.25 o 
   5   3   0     2213.42     2138.33     24.63 o 
   6   3   0     1843.77     2133.93     22.00 o 
   7   3   0     4467.46     4591.55     57.16 o 
   8   3   0     2413.79     2570.62     49.71 o 
   9   3   0       27.86       21.84      5.84 o 
  10   3   0      814.73      827.33     22.72 o 
  11   3   0     1958.30     1928.99     25.02 o 
  12   3   0      363.62      355.69      8.99 o 
  13   3   0      295.65      275.88      7.96 o 
  14   3   0      168.56      158.93      6.57 o 
  15   3   0       52.92       50.44      5.20 o 
  16   3   0       85.07       85.48      4.06 o 
  17   3   0       48.16       50.26      4.11 o 
   0   4   0     9344.11     9942.49    195.61 o 
   1   4   0    16188.00    16935.99     48.52 o 
   2   4   0     2680.80     2915.91     22.58 o 
   3   4   0    15799.58    16573.83     57.61 o 
   4   4   0     8716.07     9030.79     52.72 o 
   5   4   0     5611.31     6163.90     45.87 o 
   6   4   0     7678.17     8259.71    101.68 o 
   7   4   0     2560.02     2778.42     39.12 o 
   8   4   0      342.07      347.95      8.61 o 
   9   4   0     2721.72     2716.79     37.57 o 
  10   4   0     1276.14     1245.06     52.21 o 
  11   4   0     2066.16     2039.98     12.85 o 
  12   4   0     1977.33     1775.69     19.30 o 
  13   4   0      487.92      423.20     10.87 o 
  14   4   0      985.44      993.81     11.73 o 
  15   4   0      892.92      909.53     12.05 o 
  16   4   0      196.41      207.86      4.79 o 
  17   4   0      401.68      467.55      9.81 o 
   1   5   0    12525.29    12938.06     63.35 o 
   2   5   0     3918.87     3972.19     21.25 o 
   3   5   0      813.31      898.87     14.10 o 
   4   5   0     8741.28     9563.15    101.41 o 
   5   5   0     1026.94      993.01     13.22 o 
   6   5   0      808.92      996.38     12.76 o 
   7   5   0     3217.03     3370.46     58.13 o 
   8   5   0      377.83      363.39     11.72 o 
   9   5   0      338.38      377.27     15.07 o 
  10   5   0       40.17       35.96      4.08 o 
  11   5   0      432.59      417.16      7.96 o 
  12   5   0      130.23      113.21      5.39 o 
  13   5   0      263.17      263.80      7.50 o 
  14   5   0      309.75      334.50      9.14 o 
  15   5   0       68.03       71.44      3.85 o 
  16   5   0      135.54      158.81      4.16 o 
  17   5   0       91.65       89.59      5.83 o 
   0   6   0        1.86       -2.42      6.62 o 
   1   6   0        6.95       11.74      3.73 o 
   2   6   0      249.68      309.30      9.43 o 
   3   6   0      176.11      186.55      6.29 o 
   4   6   0        0.56       -2.51      4.66 o 
   5   6   0      391.96      422.26      9.17 o 
   6   6   0      265.74      341.80      7.80 o 
   7   6   0      115.64      104.16      8.46 o 
   8   6   0     1345.11     1395.02     20.19 o 
   9   6   0       18.23        7.38      7.27 o 
  10   6   0      336.37      315.58      6.29 o 
  11   6   0       44.32       38.79      4.59 o 
  12   6   0       29.66       32.53      4.80 o 
  13   6   0        0.03       -0.77      4.30 o 
  14   6   0      109.27      116.59      4.01 o 
  15   6   0       25.16       31.15      3.74 o 
  16   6   0       22.37       18.25      3.51 o 
   1   7   0     2637.93     2643.58     22.55 o 
   2   7   0     2139.93     2081.85     24.68 o 
   3   7   0     2183.29     2471.33     83.36 o 
   4   7   0      130.43       89.72      6.22 o 
   5   7   0     2050.55     2271.65     46.58 o 
   6   7   0      460.44      633.22     17.29 o 
   7   7   0     2201.75     2337.21     52.37 o 
   8   7   0      539.64      555.89     13.17 o 
   9   7   0      410.77      411.32      8.82 o 
  10   7   0      308.89      334.26      8.25 o 
  11   7   0       63.75       63.53      5.52 o 
  12   7   0      140.90      134.34      5.60 o 
  13   7   0      186.50      191.44      5.14 o 
  14   7   0      344.06      366.22      8.92 o 
  15   7   0       32.57       37.09      3.74 o 
  16   7   0       51.77       53.08      4.12 o 
   0   8   0     4032.96     3776.69     49.83 o 
   1   8   0     2664.57     2643.32     35.42 o 
   2   8   0     3863.43     3947.65     48.50 o 
   3   8   0     6662.54     6712.82    112.91 o 
   4   8   0     1807.04     1843.26     21.67 o 
   5   8   0       58.05       54.05      4.88 o 
   6   8   0     8507.43     9280.86    121.67 o 
   7   8   0      316.43      355.65     11.97 o 
   8   8   0     1226.40     1239.27     16.79 o 
   9   8   0     3574.55     3499.93     38.03 o 
  10   8   0      145.01      141.65      5.37 o 
  11   8   0      833.17      763.99      8.97 o 
  12   8   0     1389.37     1332.45     14.98 o 
  13   8   0       62.74       57.72      4.10 o 
  14   8   0      357.94      371.25      6.98 o 
  15   8   0      798.36      876.65     11.94 o 
  16   8   0       99.43       90.38      5.83 o 
   1   9   0     1580.38     1466.04     25.11 o 
   2   9   0     1668.65     1540.27     28.07 o 
   3   9   0       23.04       34.46     10.66 o 
   4   9   0     2197.39     2138.79     55.53 o 
   5   9   0     1039.12     1037.94     14.96 o 
   6   9   0        1.46       -0.92      6.28 o 
   7   9   0      968.26     1053.11     22.19 o 
   8   9   0     1938.00     1932.30     28.97 o 
   9   9   0      597.63      548.93      7.92 o 
  10   9   0     1229.52     1217.98     35.50 o 
  11   9   0      246.65      232.47      5.38 o 
  12   9   0       49.08       41.39      4.17 o 
  13   9   0      409.07      447.56      6.25 o 
  14   9   0       41.00       34.52      3.33 o 
  15   9   0       49.30       49.55      3.68 o 
   0  10   0      604.83      684.09     27.04 o 
   1  10   0      371.38      425.11     16.82 o 
   2  10   0      418.10      422.17     21.07 o 
   3  10   0      223.92      210.42     11.98 o 
   4  10   0        6.43        5.53     10.87 o 
   5  10   0       27.49       29.34     10.45 o 
   6  10   0        7.73       14.83      3.74 o 
   7  10   0      111.89      124.49      4.82 o 
   8  10   0        6.26        3.09      3.98 o 
   9  10   0      699.48      675.55      8.81 o 
  10  10   0       19.80       19.14      4.17 o 
  11  10   0       14.67       10.67      3.91 o 
  12  10   0       38.22       37.85      4.50 o 
  13  10   0        4.92        1.07      3.64 o 
  14  10   0        6.54        8.91      3.15 o 
  15  10   0       66.91       70.50      5.30 o 
   1  11   0      219.05      245.49     15.73 o 
   2  11   0      778.84      754.13     22.58 o 
   3  11   0       69.24       72.31     12.80 o 
   4  11   0      449.06      435.66      7.63 o 
   5  11   0     1108.04     1081.46     10.00 o 
   6  11   0      145.91      134.31      4.80 o 
   7  11   0       47.06       43.70      4.33 o 
   8  11   0     1259.60     1207.68     10.88 o 
   9  11   0       21.36       16.76      4.08 o 
  10  11   0      367.95      349.42      6.16 o 
  11  11   0      468.37      468.43      6.37 o 
  12  11   0        0.42        1.99      3.94 o 
  13  11   0      217.81      226.95      5.65 o 
  14  11   0        8.36        9.55      3.19 o 
   0  12   0     4349.16     4748.24     60.17 o 
   1  12   0     1071.07     1093.02     15.15 o 
   2  12   0     2948.45     3107.07     16.28 o 
   3  12   0     4667.43     4568.77     28.83 o 
   4  12   0     1112.65     1077.39     12.32 o 
   5  12   0      308.00      290.66      6.44 o 
   6  12   0      521.71      473.71      8.33 o 
   7  12   0       95.64       98.16      5.12 o 
   8  12   0     1095.48     1054.97     21.74 o 
   9  12   0     1120.84     1088.69     15.27 o 
  10  12   0      200.71      189.95      4.96 o 
  11  12   0      557.13      539.29     10.46 o 
  12  12   0      790.29      817.29     19.22 o 
  13  12   0       84.44       87.99      5.25 o 
   1  13   0      456.23      456.35      7.22 o 
   2  13   0      782.97      740.46     10.13 o 
   3  13   0      303.49      307.15      6.23 o 
   4  13   0      469.09      488.57      7.78 o 
   5  13   0     1917.70     1811.79     23.66 o 
   6  13   0       61.53       57.68      5.29 o 
   7  13   0     1365.39     1340.12     14.46 o 
   8  13   0      767.10      776.29     14.74 o 
   9  13   0        6.71        9.20      3.70 o 
  10  13   0      327.13      385.10      6.24 o 
  11  13   0       75.55       78.08      3.70 o 
  12  13   0       20.61       18.88      4.51 o 
   0  14   0        0.58        4.67      6.72 o 
   1  14   0       64.31       53.45      4.71 o 
   2  14   0      263.15      262.23      5.39 o 
   3  14   0      248.86      229.54      5.34 o 
   4  14   0      450.11      441.22      7.31 o 
   5  14   0      103.61       93.00      5.57 o 
   6  14   0       39.82       36.66      4.45 o 
   7  14   0        2.54       -0.41      4.00 o 
   8  14   0       36.49       34.44      3.87 o 
   9  14   0      157.41      150.95      4.76 o 
  10  14   0       50.91       52.68      3.43 o 
  11  14   0       72.40       71.18      4.11 o 
  12  14   0        7.08       11.40      5.04 o 
   1  15   0      368.19      318.75      6.86 o 
   2  15   0        1.49        2.61      4.44 o 
   3  15   0       65.18       54.83      4.05 o 
   4  15   0      842.03      830.43     15.99 o 
   5  15   0      258.67      279.58      6.65 o 
   6  15   0        2.80        3.42      4.43 o 
   7  15   0      247.54      230.92      4.72 o 
   8  15   0      112.81      104.95      4.16 o 
   9  15   0       47.42       45.64      4.47 o 
  10  15   0       24.60       24.50      3.59 o 
   0  16   0     1102.88     1058.59     14.48 o 
   1  16   0      208.86      286.25     38.14 o 
   2  16   0      145.35      139.96      5.28 o 
   3  16   0     1695.09     1667.20     14.57 o 
   4  16   0     1171.86     1190.42     15.45 o 
   5  16   0       48.74       59.52      4.63 o 
   6  16   0      435.91      451.06      6.02 o 
   7  16   0      166.17      173.11      4.83 o 
   8  16   0      129.41      125.64      6.07 o 
   9  16   0      496.23      481.79      9.81 o 
   1  17   0      313.37      307.01      5.98 o 
   2  17   0      399.85      441.08      7.01 o 
   3  17   0        6.37        7.40      4.53 o 
   4  17   0      656.76      654.78      8.81 o 
   5  17   0      266.02      291.33      5.91 o 
   6  17   0       12.81       15.13      3.90 o 
   7  17   0      312.80      278.82     20.94 o 
   0  18   0        6.32        3.74      4.75 o 
   1  18   0        0.26       -2.32      3.44 o 
   2  18   0      174.09      162.60      5.15 o 
   3  18   0       84.52       75.57      4.48 o 
   4  18   0       42.90       48.11      3.91 o 
   5  18   0       28.71       26.50      6.36 o 
   1  19   0        6.08        2.78      3.75 o 
 -17   1   1      145.00      135.44      5.25 o 
 -16   1   1      237.67      243.89      6.71 o 
 -15   1   1      440.58      421.91      7.94 o 
 -14   1   1      103.70      104.01      6.69 o 
 -13   1   1       57.58       48.99      9.01 o 
 -12   1   1     1017.02      973.11     15.46 o 
 -11   1   1      923.24      958.26     13.28 o 
 -10   1   1      419.56      402.40     12.31 o 
  -9   1   1     2600.97     2542.86     28.42 o 
  -8   1   1     1652.91     1771.77     36.67 o 
  -7   1   1     2316.03     2407.38     22.34 o 
  -6   1   1     6013.99     6177.08     88.38 o 
  -5   1   1       27.30       30.33      5.74 o 
  -4   1   1     3965.18     4111.32     28.39 o 
  -3   1   1    15290.94    16002.04    113.18 o 
  -2   1   1     1401.80     1325.27     24.92 o 
  -1   1   1       91.84       72.18      4.11 o 
   0   1   1      378.51      363.84      6.52 o 
   1   1   1      576.62      593.74     13.52 o 
   2   1   1     3461.98     3668.06     49.96 o 
   3   1   1     3443.86     3304.23     53.87 o 
   4   1   1     2861.50     2610.18     18.74 o 
   5   1   1      479.61      449.17      9.25 o 
   6   1   1     5051.02     4946.22     64.16 o 
   7   1   1      128.93      115.83      9.40 o 
   8   1   1     1112.39     1235.37     30.29 o 
   9   1   1     3942.29     4037.73    144.05 o 
  10   1   1      926.51     1044.63     48.90 o 
  11   1   1      311.37      302.76      5.21 o 
  12   1   1      824.37      841.99     21.53 o 
  13   1   1      149.06      144.62      5.08 o 
  14   1   1     1001.93     1014.79     17.26 o 
  15   1   1      470.30      474.70     10.21 o 
  16   1   1       42.32       32.85      5.05 o 
  17   1   1      277.79      260.20      8.22 o 
 -17   2   1      296.74      314.89      6.93 o 
 -16   2   1      302.86      329.72      8.81 o 
 -15   2   1      170.52      161.87      5.81 o 
 -14   2   1     1490.00     1376.18     17.42 o 
 -13   2   1      874.06      842.27     11.92 o 
 -12   2   1       77.45       66.35      7.31 o 
 -11   2   1     2504.02     2425.69     21.83 o 
 -10   2   1     2851.68     2925.03     26.47 o 
  -9   2   1        1.64        9.26      5.47 o 
  -8   2   1     1355.90     1252.00     14.36 o 
  -7   2   1     4068.93     3937.64     67.64 o 
  -6   2   1        5.86        6.23      4.84 o 
  -5   2   1     9008.52     9249.67    167.45 o 
  -4   2   1    17828.39    17786.73     59.94 o 
  -3   2   1      756.92      851.45      8.21 o 
  -2   2   1     3984.54     4211.16     71.72 o 
  -1   2   1    21284.47    19994.99    145.85 o 
   0   2   1      383.73      438.96     12.13 o 
   1   2   1    11697.24    11750.25    176.66 o 
   2   2   1    27971.42    26416.66    297.52 o 
   3   2   1      979.49     1004.06     28.10 o 
   4   2   1     8313.48     8093.28     81.11 o 
   5   2   1     7409.21     7280.94     48.41 o 
   6   2   1      495.24      555.57     12.67 o 
   7   2   1     3169.92     2773.77     33.45 o 
   8   2   1     2051.41     2042.61     20.68 o 
   9   2   1      549.03      656.52     16.87 o 
  10   2   1     1797.40     1879.96     24.48 o 
  11   2   1      817.14      792.46     12.69 o 
  12   2   1       40.90       25.89      3.67 o 
  13   2   1     1507.62     1575.69     30.56 o 
  14   2   1      581.55      563.58      8.23 o 
  15   2   1      243.92      245.60      6.92 o 
  16   2   1      271.86      301.24      7.28 o 
  17   2   1       54.24       46.91      5.57 o 
 -17   3   1       23.36       22.96      3.13 o 
 -16   3   1       17.42       13.17      4.42 o 
 -15   3   1       77.70       71.95      5.65 o 
 -14   3   1      135.67      146.21      5.91 o 
 -13   3   1      404.21      402.88     10.22 o 
 -12   3   1      910.52      851.77     17.67 o 
 -11   3   1      398.08      413.94     10.68 o 
 -10   3   1      886.38      877.04     17.44 o 
  -9   3   1     1323.50     1378.12     21.91 o 
  -8   3   1     1270.21     1379.94     33.01 o 
  -7   3   1      329.73      294.73      7.90 o 
  -6   3   1     1393.04     1333.59     17.53 o 
  -5   3   1     1828.61     1829.48     17.37 o 
  -4   3   1     1037.50     1087.90      9.01 o 
  -3   3   1    12643.89    12714.24     64.25 o 
  -2   3   1     3939.57     4166.46     19.01 o 
  -1   3   1     4516.44     4666.88     19.81 o 
   0   3   1     7347.58     7609.19     29.21 o 
   1   3   1     1832.32     2005.59     17.61 o 
   2   3   1    18864.04    19574.06    240.27 o 
   3   3   1    17085.24    17545.45     56.67 o 
   4   3   1     2874.49     2887.49     23.28 o 
   5   3   1      561.46      639.41      9.86 o 
   6   3   1     3101.75     3037.27     25.10 o 
   7   3   1        5.67       12.46      5.74 o 
   8   3   1      633.81      649.55     13.16 o 
   9   3   1     2419.38     2561.13     46.78 o 
  10   3   1       40.65       38.62      6.72 o 
  11   3   1      160.82      169.71      4.84 o 
  12   3   1      324.49      329.81      6.73 o 
  13   3   1        3.20        0.21      4.11 o 
  14   3   1      233.59      234.38      5.26 o 
  15   3   1      116.17      134.73      4.77 o 
  16   3   1      153.74      167.74      5.96 o 
  17   3   1      234.37      238.28      7.42 o 
 -17   4   1       17.61       11.94      2.89 o 
 -16   4   1       29.44       30.79      3.77 o 
 -15   4   1        9.40        7.71      4.67 o 
 -14   4   1      241.10      240.57     11.66 o 
 -13   4   1      109.24      102.97      5.39 o 
 -12   4   1      457.69      449.85      7.69 o 
 -11   4   1       30.45       33.78      3.92 o 
 -10   4   1       20.97       21.79      7.81 o 
  -9   4   1      237.40      254.40      9.12 o 
  -8   4   1        5.79        2.07      6.33 o 
  -7   4   1      937.25     1203.15     30.01 o 
  -6   4   1     1167.52     1390.69     11.96 o 
  -5   4   1     2310.22     2563.10     17.81 o 
  -4   4   1     1371.52     1496.29     12.02 o 
  -3   4   1       25.84       26.80      2.34 o 
  -2   4   1     2401.78     2493.57     13.64 o 
  -1   4   1      553.28      580.97      8.11 o 
   0   4   1     2914.58     3119.78     21.96 o 
   1   4   1       16.30       24.84      7.47 o 
   2   4   1     9289.01     9750.21     63.88 o 
   3   4   1       33.00       25.39      4.16 o 
   4   4   1        2.67        5.58      4.13 o 
   5   4   1     1239.76     1288.76     19.07 o 
   6   4   1       83.60       85.37     13.65 o 
   7   4   1        4.47        5.18      7.45 o 
   8   4   1      166.78      226.47     11.04 o 
   9   4   1        6.68        3.50      8.46 o 
  10   4   1      675.94      686.69      9.18 o 
  11   4   1      135.54      142.74      5.51 o 
  12   4   1        6.30        4.68      4.24 o 
  13   4   1       91.32       84.36      4.49 o 
  14   4   1       19.88       28.40      3.78 o 
  15   4   1       55.17       54.89      3.77 o 
  16   4   1        1.17        0.34      4.26 o 
 -17   5   1       26.45       23.97      3.09 o 
 -16   5   1      163.32      157.68      4.63 o 
 -15   5   1      278.74      300.95      8.76 o 
 -14   5   1      111.11      101.55      5.06 o 
 -13   5   1      199.15      202.41      6.13 o 
 -12   5   1      424.47      422.51     16.14 o 
 -11   5   1       51.26       59.53      5.37 o 
 -10   5   1       46.58       41.25      4.51 o 
  -9   5   1     1207.67     1261.84     20.29 o 
  -8   5   1      850.81      874.63     12.78 o 
  -7   5   1      302.26      275.66      9.01 o 
  -6   5   1     2113.54     2167.50     19.61 o 
  -5   5   1       92.98       88.96      5.00 o 
  -4   5   1      116.29      203.91      5.78 o 
  -3   5   1     3410.54     3560.43     19.10 o 
  -2   5   1       14.10        6.55      5.35 o 
  -1   5   1      417.18      424.41      5.95 o 
   0   5   1    12265.40    12498.45     28.27 o 
   1   5   1      298.76      252.46      5.66 o 
   2   5   1     2469.59     2779.16     27.83 o 
   3   5   1     7192.68     7078.38     43.53 o 
   4   5   1      280.49      300.72      6.27 o 
   5   5   1     3623.99     3874.14     39.89 o 
   6   5   1     2055.16     2143.22     20.09 o 
   7   5   1     1007.55      981.59     15.46 o 
   8   5   1     1205.87     1325.12     18.48 o 
   9   5   1      563.29      600.32     12.69 o 
  10   5   1      408.57      416.67      7.13 o 
  11   5   1     1184.92     1154.54     17.02 o 
  12   5   1      186.88      181.34      6.16 o 
  13   5   1       59.74       55.42      4.73 o 
  14   5   1       91.31       96.42      4.73 o 
  15   5   1      193.46      198.49      5.69 o 
  16   5   1        0.36        0.01      3.49 o 
 -17   6   1      194.05      222.91      6.89 o 
 -16   6   1      923.25     1022.83     11.55 o 
 -15   6   1        2.98        6.52      3.02 o 
 -14   6   1      352.96      360.01      6.77 o 
 -13   6   1     1920.20     1976.77     19.58 o 
 -12   6   1      186.10      169.95      5.95 o 
 -11   6   1     1536.87     1452.77     33.95 o 
 -10   6   1     3864.54     3836.39     57.63 o 
  -9   6   1      719.69      832.62     18.71 o 
  -8   6   1     5417.30     5829.07     73.15 o 
  -7   6   1     2017.30     1945.74     25.10 o 
  -6   6   1       38.57       30.72      5.66 o 
  -5   6   1    13017.01    14540.91    293.91 o 
  -4   6   1     7943.73     8723.00    163.73 o 
  -3   6   1      513.31      639.23      9.08 o 
  -2   6   1     4112.94     4484.44     29.28 o 
  -1   6   1    11754.49    11723.87     53.48 o 
   0   6   1     1179.36     1315.39     16.81 o 
   1   6   1      347.90      273.03      9.98 o 
   2   6   1     5433.40     5303.14     37.03 o 
   3   6   1      296.29      298.77      6.75 o 
   4   6   1       22.22       70.24      7.91 o 
   5   6   1     1780.59     1712.62     17.91 o 
   6   6   1       22.46       32.42      7.32 o 
   7   6   1     2800.33     2989.04     23.04 o 
   8   6   1     3285.20     3398.72     27.24 o 
   9   6   1      165.08      153.47      5.09 o 
  10   6   1     4540.36     4425.42     24.53 o 
  11   6   1     2110.24     1935.79     14.83 o 
  12   6   1        7.84        8.26      3.91 o 
  13   6   1     1333.86     1272.53     13.16 o 
  14   6   1      510.32      541.28      8.52 o 
  15   6   1        4.69        5.65      3.83 o 
  16   6   1      133.08      119.62     12.19 o 
 -16   7   1        1.24       -0.60      3.31 o 
 -15   7   1      131.12      162.33      3.95 o 
 -14   7   1       73.10       78.73      4.15 o 
 -13   7   1      615.65      607.31     14.20 o 
 -12   7   1      492.99      514.87      9.47 o 
 -11   7   1      278.77      281.33     10.96 o 
 -10   7   1     1101.25     1025.68     24.48 o 
  -9   7   1      858.38      867.70     15.00 o 
  -8   7   1       90.42       63.84      8.64 o 
  -7   7   1      992.29      957.71     15.82 o 
  -6   7   1     2214.04     2277.97     19.34 o 
  -5   7   1      254.58      230.34      7.78 o 
  -4   7   1     1395.68     1470.00     18.10 o 
  -3   7   1     1335.96     1326.22     19.74 o 
  -2   7   1      660.36      641.09     17.64 o 
  -1   7   1       24.38       16.16      5.75 o 
   0   7   1     9497.77     9289.58     52.57 o 
   1   7   1      638.57      616.22     11.60 o 
   2   7   1     3189.28     3385.57     21.13 o 
   3   7   1    13799.99    13874.57     57.49 o 
   4   7   1      578.85      577.36     10.32 o 
   5   7   1     1472.11     1548.96     16.43 o 
   6   7   1     1833.65     1875.68     18.22 o 
   7   7   1     1187.37     1251.04     16.57 o 
   8   7   1     1213.54     1340.61     21.12 o 
   9   7   1     1289.80     1370.65     21.44 o 
  10   7   1        1.47        3.53      4.08 o 
  11   7   1      193.89      184.66      5.18 o 
  12   7   1      664.43      684.34     11.44 o 
  13   7   1        0.30       -0.36      4.21 o 
  14   7   1       69.52       63.15      4.94 o 
  15   7   1      245.56      271.72      7.82 o 
 -16   8   1        6.18        4.03      3.84 o 
 -15   8   1       82.50       91.83      4.03 o 
 -14   8   1       51.81       47.13      3.84 o 
 -13   8   1      101.49      102.66      4.61 o 
 -12   8   1        1.57        3.47      4.60 o 
 -11   8   1      154.18      139.05      6.34 o 
 -10   8   1       27.37       41.80      5.50 o 
  -9   8   1      348.24      337.94      7.78 o 
  -8   8   1        1.83        2.56      6.26 o 
  -7   8   1     1187.51     1305.34     18.48 o 
  -6   8   1       65.45       60.10      7.26 o 
  -5   8   1      214.80      193.92      7.69 o 
  -4   8   1       67.25       94.66      6.51 o 
  -3   8   1      635.11      663.21     12.59 o 
  -2   8   1       47.70       50.82      5.26 o 
  -1   8   1      911.81     1057.38     15.41 o 
   0   8   1        7.19        9.40      7.43 o 
   1   8   1       90.47       94.99      6.37 o 
   2   8   1      978.71      948.07     15.16 o 
   3   8   1     1095.10     1122.28     13.28 o 
   4   8   1      728.94      742.43     19.31 o 
   5   8   1      224.69      221.35      8.83 o 
   6   8   1       87.17       86.08      8.63 o 
   7   8   1      130.60      101.36     10.00 o 
   8   8   1      417.35      436.73      6.87 o 
   9   8   1        0.33        0.85      4.33 o 
  10   8   1      147.60      132.06      5.56 o 
  11   8   1        0.08        1.63      4.30 o 
  12   8   1       75.34       64.67      4.54 o 
  13   8   1        6.18        5.77      4.00 o 
  14   8   1       21.37       18.86      4.28 o 
  15   8   1        5.35        3.58      4.12 o 
 -15   9   1       31.07       32.18      3.27 o 
 -14   9   1      243.86      251.38      7.38 o 
 -13   9   1        3.75        3.55      3.25 o 
 -12   9   1      612.83      620.91      9.90 o 
 -11   9   1        1.33        1.58      4.76 o 
 -10   9   1      291.02      285.83      8.26 o 
  -9   9   1     1335.31     1210.45     15.00 o 
  -8   9   1       24.78       17.79      5.26 o 
  -7   9   1       13.23       12.67      7.45 o 
  -6   9   1     1028.84     1076.66     17.44 o 
  -5   9   1      497.68      510.25     12.62 o 
  -4   9   1      640.13      658.39     18.53 o 
  -3   9   1      740.39      715.63     13.70 o 
  -2   9   1       14.76        9.08      6.61 o 
  -1   9   1     4136.00     3960.89     34.33 o 
   0   9   1     3955.57     4023.19     42.42 o 
   1   9   1      619.91      632.26     12.23 o 
   2   9   1     1138.37     1096.88     14.97 o 
   3   9   1     2092.06     2014.28     24.66 o 
   4   9   1      137.12      117.55      8.58 o 
   5   9   1      486.05      527.53     12.01 o 
   6   9   1      923.42      923.28     16.85 o 
   7   9   1     1461.32     1508.62     15.33 o 
   8   9   1      302.26      297.12      5.60 o 
   9   9   1        2.21        1.55      4.58 o 
  10   9   1       57.78       60.91      4.86 o 
  11   9   1      111.77      101.03      5.16 o 
  12   9   1        7.44        7.27      4.11 o 
  13   9   1       88.74       92.96      4.47 o 
  14   9   1      102.34      101.79      6.00 o 
  15   9   1      239.89      258.55     12.99 o 
 -15  10   1       22.05       17.02      2.96 o 
 -14  10   1      304.14      324.41      6.27 o 
 -13  10   1      555.06      592.85     15.05 o 
 -12  10   1        6.31        5.50      4.00 o 
 -11  10   1      956.37      934.22      9.40 o 
 -10  10   1      763.01      772.74      9.08 o 
  -9  10   1      832.81      747.18     10.02 o 
  -8  10   1     1248.67     1210.26     13.10 o 
  -7  10   1     1878.58     1918.27     32.56 o 
  -6  10   1      552.83      542.10      9.74 o 
  -5  10   1     2830.34     2980.24     38.90 o 
  -4  10   1     3986.65     4019.73     54.47 o 
  -3  10   1      317.34      330.93     10.55 o 
  -2  10   1     4062.02     4067.84     41.27 o 
  -1  10   1     3677.09     3653.64     38.44 o 
   0  10   1      444.34      500.09     13.95 o 
   1  10   1     2941.45     2819.64     31.90 o 
   2  10   1     3288.47     3315.34     46.91 o 
   3  10   1      131.43      127.40      9.07 o 
   4  10   1     2835.51     2907.43     33.02 o 
   5  10   1     1781.26     1855.13     26.26 o 
   6  10   1      322.73      372.86      5.95 o 
   7  10   1     2850.05     2771.55     49.07 o 
   8  10   1      390.88      355.96      9.68 o 
   9  10   1      173.66      176.76      7.86 o 
  10  10   1     1354.33     1315.73     22.23 o 
  11  10   1      675.98      635.04      7.95 o 
  12  10   1       21.75       21.80      4.38 o 
  13  10   1      313.13      337.12      6.61 o 
  14  10   1      545.89      591.22     32.07 o 
 -14  11   1       22.06       19.00      3.07 o 
 -13  11   1       46.13       47.42      3.09 o 
 -12  11   1      438.58      433.57      7.12 o 
 -11  11   1      148.86      152.15      5.18 o 
 -10  11   1        5.20        3.03      3.96 o 
  -9  11   1     1898.66     1818.57     26.63 o 
  -8  11   1      124.65      112.77      4.92 o 
  -7  11   1     1167.11     1079.07     17.82 o 
  -6  11   1     2759.56     2717.37     23.24 o 
  -5  11   1     1066.93     1112.57     17.11 o 
  -4  11   1     1091.64     1056.37     12.18 o 
  -3  11   1     1544.78     1579.43     42.67 o 
  -2  11   1      452.25      446.35     18.74 o 
  -1  11   1     2585.58     2715.38     42.01 o 
   0  11   1      939.22      903.12     34.06 o 
   1  11   1       16.29       14.00     12.00 o 
   2  11   1       54.01       24.01     12.03 o 
   3  11   1      905.61     1004.75     22.40 o 
   4  11   1       93.33       98.30      4.39 o 
   5  11   1     1762.24     1742.58     12.92 o 
   6  11   1     2939.86     2988.41     44.13 o 
   7  11   1      359.09      333.18      6.88 o 
   8  11   1      484.16      460.72      9.97 o 
   9  11   1      275.40      291.50      7.72 o 
  10  11   1      473.47      457.70      8.07 o 
  11  11   1      304.10      298.72      6.78 o 
  12  11   1      664.29      708.37      9.02 o 
  13  11   1       98.61      115.35      5.17 o 
  14  11   1      175.95      172.81      5.57 o 
 -13  12   1      154.39      168.04      3.51 o 
 -12  12   1        8.26        6.96      3.29 o 
 -11  12   1      140.28      139.20      5.82 o 
 -10  12   1       34.19       30.99      4.21 o 
  -9  12   1       70.51       67.66      4.53 o 
  -8  12   1       63.69       66.64      5.21 o 
  -7  12   1      392.11      395.49     11.06 o 
  -6  12   1       15.14       11.54      4.86 o 
  -5  12   1       80.48       84.63      4.73 o 
  -4  12   1       13.17       19.12      4.15 o 
  -3  12   1        1.88        7.13      5.05 o 
  -2  12   1      189.84      190.51      5.70 o 
  -1  12   1      456.34      460.66      7.70 o 
   0  12   1        4.85        5.49      3.95 o 
   1  12   1      246.82      274.56      5.40 o 
   2  12   1      468.72      501.99      8.44 o 
   3  12   1      236.07      236.94      5.51 o 
   4  12   1      645.39      702.52      7.74 o 
   5  12   1      282.06      263.57      5.23 o 
   6  12   1      813.81      765.97      8.33 o 
   7  12   1       44.78       41.54      4.76 o 
   8  12   1        2.41        1.24      4.39 o 
   9  12   1       28.23       20.96      4.54 o 
  10  12   1       19.11       11.97      4.09 o 
  11  12   1       49.04       47.54      4.47 o 
  12  12   1        7.19        5.37      3.86 o 
  13  12   1        3.44        2.05      2.77 o 
 -13  13   1       52.55       50.14      4.37 o 
 -12  13   1        6.73        7.23      2.82 o 
 -11  13   1       33.11       26.66      4.11 o 
 -10  13   1       32.22       30.87      4.56 o 
  -9  13   1      289.94      265.01      6.82 o 
  -8  13   1       30.18       32.39      5.71 o 
  -7  13   1      287.84      283.32      8.00 o 
  -6  13   1      542.68      484.88      9.03 o 
  -5  13   1       70.60       75.41      4.70 o 
  -4  13   1       76.75       65.89      4.58 o 
  -3  13   1      457.42      429.84      8.77 o 
  -2  13   1        1.36        6.01      4.90 o 
  -1  13   1      210.66      223.60      6.47 o 
   0  13   1      770.60      777.49      7.70 o 
   1  13   1      236.08      225.73      8.80 o 
   2  13   1       38.85       39.38      4.48 o 
   3  13   1      696.87      654.43     14.66 o 
   4  13   1      456.75      448.26      7.93 o 
   5  13   1      716.39      719.28     16.15 o 
   6  13   1      824.78      787.94     18.64 o 
   7  13   1      112.83      113.89      5.03 o 
   8  13   1       20.72       16.52      4.35 o 
   9  13   1      197.18      198.89      5.30 o 
  10  13   1       87.33       87.39      4.14 o 
  11  13   1       29.65       25.52      3.97 o 
  12  13   1      149.11      155.29      5.34 o 
 -12  14   1        7.37        4.76      3.65 o 
 -11  14   1      376.55      372.42      5.40 o 
 -10  14   1      795.43      804.33      7.22 o 
  -9  14   1       31.78       33.25      4.40 o 
  -8  14   1      585.81      584.15      8.37 o 
  -7  14   1     1383.63     1377.40     16.59 o 
  -6  14   1        7.87        5.30      4.78 o 
  -5  14   1      627.21      618.86     15.74 o 
  -4  14   1      612.25      631.82     14.93 o 
  -3  14   1      105.81       98.54      5.59 o 
  -2  14   1     1804.87     1741.08     20.62 o 
  -1  14   1     1685.88     1607.01     13.06 o 
   0  14   1      183.65      386.41     66.20 o 
   1  14   1     1808.62     1757.86     22.35 o 
   2  14   1     1807.03     1696.63     23.11 o 
   3  14   1       12.18       11.59      4.45 o 
   4  14   1      659.07      625.93     10.97 o 
   5  14   1      851.57      847.38     20.88 o 
   6  14   1       10.55        7.45      3.69 o 
   7  14   1      276.82      269.74      5.74 o 
   8  14   1      590.40      576.34      7.49 o 
   9  14   1       46.44       33.27      3.75 o 
  10  14   1      340.95      324.21      5.31 o 
  11  14   1      299.67      298.21      6.26 o 
 -10  15   1      154.52      162.20      4.07 o 
  -9  15   1      430.41      433.90      6.15 o 
  -8  15   1      304.64      310.83      5.51 o 
  -7  15   1       89.15       76.41      4.36 o 
  -6  15   1     1236.44     1214.32     17.29 o 
  -5  15   1     1008.47     1034.53     31.20 o 
  -4  15   1       20.53       16.88      4.41 o 
  -3  15   1      678.50      668.26      8.34 o 
  -2  15   1      106.04      110.75      5.44 o 
  -1  15   1      371.25      443.87     30.13 o 
   0  15   1     1203.93     1189.07     13.30 o 
   1  15   1      319.62      376.04     15.49 o 
   2  15   1      861.43      847.74      8.84 o 
   3  15   1      238.33      233.81      5.86 o 
   4  15   1      127.88      108.64      5.36 o 
   5  15   1      703.14      693.45      9.94 o 
   6  15   1     1151.83     1198.35     38.68 o 
   7  15   1      187.63      187.04      6.72 o 
   8  15   1      146.47      170.03      4.98 o 
   9  15   1      920.19      986.50      8.60 o 
  10  15   1       13.17       13.25      6.10 o 
  -9  16   1        0.57        1.23      2.74 o 
  -8  16   1        0.23        0.80      2.95 o 
  -7  16   1        9.52        7.57      3.35 o 
  -6  16   1       86.80       87.77      4.63 o 
  -5  16   1       95.36       90.55      5.74 o 
  -4  16   1      128.65      137.67      5.32 o 
  -3  16   1        9.85        9.52      4.29 o 
  -2  16   1      230.73      240.47      6.02 o 
  -1  16   1      299.54      299.06      6.46 o 
   0  16   1        5.11       34.02      8.15 o 
   1  16   1      137.39      116.11      6.62 o 
   2  16   1       73.52       64.28      4.72 o 
   3  16   1       64.24       61.90      4.65 o 
   4  16   1      142.20      126.65      5.97 o 
   5  16   1       62.25       72.61      4.42 o 
   6  16   1        2.42        0.50      4.13 o 
   7  16   1       19.68       16.60      5.32 o 
   8  16   1       85.80       93.27      5.34 o 
   9  16   1        2.83       -2.12      5.30 o 
  -8  17   1       87.60       85.88      6.36 o 
  -7  17   1        1.36        1.11      3.45 o 
  -6  17   1      148.41      137.97      7.77 o 
  -5  17   1       90.23       84.73      5.09 o 
  -4  17   1        7.15        6.63      3.54 o 
  -3  17   1      467.94      437.76      7.73 o 
  -2  17   1       38.86       38.50      4.05 o 
  -1  17   1       12.41       35.35      7.77 o 
   0  17   1      196.02      201.64      5.62 o 
   1  17   1        2.49        6.23      4.69 o 
   2  17   1      309.13      303.71      8.30 o 
   3  17   1       57.27       53.25      4.10 o 
   4  17   1        1.55        0.35      3.57 o 
   5  17   1       78.84       70.10      5.09 o 
   6  17   1       53.74       51.56      5.70 o 
   7  17   1       57.79       64.53      4.59 o 
  -5  18   1      194.26      169.54     15.90 o 
  -4  18   1      148.14      130.35      6.05 o 
  -3  18   1        0.47        4.82      3.06 o 
  -2  18   1     1594.48     1408.50     11.62 o 
  -1  18   1     1230.31     1218.50     29.30 o 
   0  18   1       23.48       65.40      6.49 o 
   1  18   1      431.30      446.44      6.87 o 
   2  18   1      318.12      301.65      5.80 o 
   3  18   1       53.75       58.63      4.00 o 
   4  18   1      388.40      351.63     45.06 o 
   5  18   1      389.45      386.71      9.54 o 
 -17   0   2      297.88      313.55     10.60 o 
 -16   0   2       86.01       83.09      6.79 o 
 -15   0   2     1178.64     1226.76     39.23 o 
 -14   0   2     1751.05     1750.92     28.36 o 
 -13   0   2       32.38       27.57     10.87 o 
 -12   0   2      544.38      495.64     16.96 o 
 -11   0   2      868.12      923.70     20.14 o 
 -10   0   2     2440.58     2583.52     63.48 o 
  -9   0   2     3079.67     2930.25    126.96 o 
  -8   0   2      211.04      165.62     12.85 o 
  -7   0   2      363.95      407.69      8.45 o 
  -6   0   2     5333.53     5023.49     72.61 o 
  -5   0   2      718.09      816.01     13.70 o 
  -4   0   2     2527.61     2626.11     31.28 o 
  -3   0   2    10929.65    10510.81     61.89 o 
  -2   0   2      401.18      373.98     11.93 o 
   0   0   2       53.20       48.72      4.11 o 
   1   0   2    29639.96    25759.64     76.60 o 
   2   0   2     4987.64     4684.49     38.96 o 
   3   0   2    21304.66    19147.45     87.47 o 
   4   0   2     2403.88     2263.26     35.52 o 
   5   0   2     6332.68     6063.81     61.49 o 
   6   0   2     5883.77     5330.68     62.29 o 
   7   0   2     1285.38     1107.11     34.19 o 
   8   0   2      187.54      164.86     18.29 o 
  10   0   2       50.88       33.57      6.72 o 
  11   0   2      967.83      992.02     12.05 o 
  12   0   2      540.01      586.15     17.15 o 
  13   0   2      129.20      114.73      8.53 o 
  14   0   2        3.16        4.61      6.72 o 
  15   0   2      236.67      216.23      9.01 o 
  16   0   2       74.02       86.67      6.63 o 
 -17   1   2      178.50      199.86      5.48 o 
 -16   1   2      192.72      202.09      5.63 o 
 -15   1   2       11.21        9.25      5.30 o 
 -14   1   2      570.71      543.48     12.74 o 
 -13   1   2      412.81      376.18     11.34 o 
 -12   1   2      159.23      129.79      8.25 o 
 -11   1   2     1606.59     1620.13     18.18 o 
 -10   1   2      769.88      783.60     16.44 o 
  -9   1   2      533.28      551.00     24.62 o 
  -8   1   2     3307.54     3403.75    112.16 o 
  -7   1   2     4008.31     4091.48     93.52 o 
  -6   1   2     1152.54     1337.30      9.72 o 
  -5   1   2    10909.57    11629.38     52.20 o 
  -4   1   2     8181.35     8935.32    108.70 o 
  -3   1   2     1255.26     1298.06     14.04 o 
  -2   1   2     2775.64     2637.94     35.78 o 
  -1   1   2    16937.93    16069.43     36.84 o 
   0   1   2     3601.44     3637.96     81.37 o 
   1   1   2      246.20      256.28      7.63 o 
   2   1   2    16827.82    15174.15     49.55 o 
   3   1   2     6351.91     6280.44     41.22 o 
   4   1   2      927.94      875.88     17.03 o 
   5   1   2     2830.39     2638.64     29.42 o 
   6   1   2     1744.20     1740.00     26.80 o 
   7   1   2     1955.35     1785.00     33.79 o 
   8   1   2     1033.81     1052.25     33.93 o 
   9   1   2      103.09       95.68     17.76 o 
  10   1   2     1624.02     1601.71     24.70 o 
  11   1   2      553.60      559.65      6.20 o 
  12   1   2       19.38       21.21      4.34 o 
  13   1   2      990.79      963.58     13.73 o 
  14   1   2      291.29      303.64      6.80 o 
  15   1   2       46.44       45.80      4.79 o 
  16   1   2      153.18      158.81      5.13 o 
 -17   2   2        0.41       -1.54      3.69 o 
 -16   2   2       20.50       20.87      4.78 o 
 -15   2   2       29.21       30.54      4.87 o 
 -14   2   2      309.71      276.26      6.94 o 
 -13   2   2      462.18      434.10     13.65 o 
 -12   2   2        0.34       -0.54      6.82 o 
 -11   2   2        2.82        2.77      5.54 o 
 -10   2   2        2.53        4.52      7.33 o 
  -9   2   2       53.63       35.38      7.12 o 
  -8   2   2      756.45      806.34     22.33 o 
  -7   2   2      351.34      354.19     10.44 o 
  -6   2   2     1301.59     1422.25     11.06 o 
  -5   2   2     2034.89     2156.18     17.54 o 
  -4   2   2     1941.74     2175.78     16.25 o 
  -3   2   2     4450.09     4409.80     18.52 o 
  -2   2   2       14.06       26.60      2.51 o 
  -1   2   2      458.54      701.78     78.45 o 
   0   2   2      649.32      907.83     27.43 o 
   1   2   2     4079.71     4068.11     22.58 o 
   2   2   2      786.91      768.38     10.73 o 
   3   2   2     5812.60     6035.00     64.41 o 
   4   2   2       76.38       74.98      9.45 o 
   5   2   2       61.85       46.12     12.99 o 
   6   2   2       16.73        7.16     14.31 o 
   7   2   2      101.20      107.88     16.96 o 
   8   2   2      187.01      189.69     11.31 o 
   9   2   2      119.06      114.85     10.59 o 
  10   2   2       31.19       27.48      3.95 o 
  11   2   2        6.13        6.46      3.74 o 
  12   2   2     1008.94     1009.97     17.06 o 
  13   2   2       76.82       87.43      6.44 o 
  14   2   2      243.45      278.65      6.79 o 
  15   2   2        0.34       -0.98      4.14 o 
  16   2   2      110.63      105.49      7.42 o 
 -17   3   2      141.84      159.26      4.77 o 
 -16   3   2       66.65       72.70      4.78 o 
 -15   3   2       24.11       33.92      5.23 o 
 -14   3   2      918.84      869.81     11.71 o 
 -13   3   2      836.73      807.19     15.84 o 
 -12   3   2        8.44       10.77      7.42 o 
 -11   3   2     1306.23     1303.45     13.28 o 
 -10   3   2     1319.74     1409.05     24.47 o 
  -9   3   2       47.93       49.12      8.08 o 
  -8   3   2     5299.92     5346.89     77.53 o 
  -7   3   2     2578.05     2915.16     70.55 o 
  -6   3   2        6.36        2.86      4.01 o 
  -5   3   2      767.16      782.18      8.24 o 
  -4   3   2     3884.79     3863.58     26.64 o 
  -3   3   2        1.26        2.86      2.69 o 
  -2   3   2     5990.81     6753.00    222.79 o 
  -1   3   2     9354.48     8758.80    670.71 o 
   0   3   2      116.18      125.76     24.25 o 
   1   3   2     3626.63     3496.77     51.29 o 
   2   3   2     4476.90     4867.41     97.27 o 
   3   3   2       21.42        4.93      4.68 o 
   4   3   2       83.04       53.34      5.54 o 
   5   3   2     2566.46     2424.83     23.99 o 
   6   3   2      209.12      230.75     24.91 o 
   7   3   2     2396.87     2381.78     66.66 o 
   8   3   2     1873.43     1913.16     25.63 o 
   9   3   2      402.05      402.55     30.22 o 
  10   3   2     2921.93     3014.96     16.17 o 
  11   3   2      560.76      516.04      6.77 o 
  12   3   2       70.39       65.27      5.33 o 
  13   3   2     1292.36     1336.95     25.49 o 
  14   3   2      210.39      204.02      5.61 o 
  15   3   2       32.70       24.98      5.66 o 
  16   3   2      470.41      516.85     11.13 o 
 -17   4   2       69.79       64.27      3.37 o 
 -16   4   2      111.06      115.88      4.49 o 
 -15   4   2     1423.18     1558.22     29.69 o 
 -14   4   2      748.62      735.44     13.39 o 
 -13   4   2        5.03        5.49      4.67 o 
 -12   4   2     1680.98     1553.09     23.97 o 
 -11   4   2      515.18      514.37      7.18 o 
 -10   4   2        6.40        3.98      9.07 o 
  -9   4   2     4956.75     4967.85    147.86 o 
  -8   4   2     1695.90     1574.63     19.64 o 
  -7   4   2      927.04      932.06     14.86 o 
  -6   4   2     5516.83     5779.33    119.29 o 
  -5   4   2      227.10      323.80      7.02 o 
  -4   4   2     2397.47     2477.79     29.16 o 
  -3   4   2     6632.80     6897.76     41.76 o 
  -2   4   2     5473.45     6029.75     80.23 o 
  -1   4   2     4634.70     4853.10     57.12 o 
   0   4   2    20759.56    21411.38    212.02 o 
   1   4   2      558.48      522.39     11.32 o 
   2   4   2     1739.08     1737.60     26.89 o 
   3   4   2     2114.33     1926.76     29.08 o 
   4   4   2     1023.61      923.64     16.05 o 
   5   4   2      380.68      339.66      8.10 o 
   6   4   2     5741.94     5487.48     38.00 o 
   7   4   2      804.12      809.80     15.16 o 
   8   4   2     1936.15     2035.03     23.76 o 
   9   4   2     1547.78     1560.77     13.35 o 
  10   4   2      234.71      223.52      5.62 o 
  11   4   2      163.35      191.21      5.29 o 
  12   4   2     1269.60     1277.56     25.21 o 
  13   4   2      243.80      248.00      6.62 o 
  14   4   2      343.27      362.22      6.55 o 
  15   4   2      416.58      379.46     64.01 o 
  16   4   2        2.38        4.51      5.57 o 
 -17   5   2      317.28      334.10      8.90 o 
 -16   5   2      307.18      342.12      5.55 o 
 -15   5   2       16.78       19.20      4.88 o 
 -14   5   2      102.84      116.87      7.38 o 
 -13   5   2       19.46       23.55      4.64 o 
 -12   5   2       10.46        8.25      3.78 o 
 -11   5   2     1881.53     1753.25     16.57 o 
 -10   5   2     1990.95     1935.40     18.97 o 
  -9   5   2      241.52      265.95      9.54 o 
  -8   5   2     3951.03     4250.04    134.19 o 
  -7   5   2     1351.09     1390.91     18.16 o 
  -6   5   2      124.57      135.10      7.28 o 
  -5   5   2     3263.31     3300.15     25.92 o 
  -4   5   2      833.44      757.98     13.24 o 
  -3   5   2      463.84      453.58      6.91 o 
  -2   5   2     5126.97     5232.74     85.61 o 
  -1   5   2     1953.38     1997.38     27.43 o 
   0   5   2      262.01      300.16      6.47 o 
   1   5   2     4920.70     5054.36     34.32 o 
   2   5   2    14249.17    14826.76    126.90 o 
   3   5   2      423.34      457.63      8.46 o 
   4   5   2     8583.43     9250.07     56.32 o 
   5   5   2     4686.77     4701.96     47.58 o 
   6   5   2      101.08      110.96      8.57 o 
   7   5   2     3900.58     3988.67     35.64 o 
   8   5   2     1063.16     1061.50     20.38 o 
   9   5   2      143.49      143.76      4.84 o 
  10   5   2      580.29      567.57      9.93 o 
  11   5   2        3.21        2.81      4.04 o 
  12   5   2       78.74       88.13      4.74 o 
  13   5   2      504.91      526.21     15.47 o 
  14   5   2       98.10       88.02      5.04 o 
  15   5   2       22.00       20.90      3.43 o 
 -17   6   2       17.42       15.02      3.62 o 
 -16   6   2       92.62       82.16      3.42 o 
 -15   6   2        4.56       -0.05      4.43 o 
 -14   6   2       23.88       31.41      4.45 o 
 -13   6   2       26.20       31.85      3.94 o 
 -12   6   2        0.40        1.76      3.60 o 
 -11   6   2        0.06        2.12      5.68 o 
 -10   6   2       12.84       10.24      5.66 o 
  -9   6   2      500.84      497.03     12.89 o 
  -8   6   2       14.04       10.46      6.74 o 
  -7   6   2       72.03       75.72      7.05 o 
  -6   6   2        1.85       -1.63      5.17 o 
  -5   6   2     2839.33     3278.99     42.09 o 
  -4   6   2       72.03       75.95      4.86 o 
  -3   6   2      339.72      361.21      9.32 o 
  -2   6   2      440.68      498.51      8.38 o 
  -1   6   2     1499.02     1705.52     18.26 o 
   0   6   2      723.68      740.40      9.47 o 
   1   6   2      539.57      636.31     11.36 o 
   2   6   2      593.34      685.18     10.18 o 
   3   6   2      973.48     1041.35     11.87 o 
   4   6   2     2032.77     2114.66     23.82 o 
   5   6   2      239.99      230.65      8.04 o 
   6   6   2      406.76      444.05     12.22 o 
   7   6   2      117.72      129.82      9.59 o 
   8   6   2      228.94      252.07      5.93 o 
   9   6   2      272.89      278.60      5.39 o 
  10   6   2      401.71      398.02      9.10 o 
  11   6   2      143.89      150.84      5.89 o 
  12   6   2       49.48       45.89      5.30 o 
  13   6   2       74.85       66.10      5.35 o 
  14   6   2       11.89        8.42      3.87 o 
  15   6   2        3.90        5.71      3.14 o 
 -16   7   2        6.93        8.82      3.00 o 
 -15   7   2      101.68      105.44      5.50 o 
 -14   7   2      126.84      130.88      9.36 o 
 -13   7   2      118.50      135.94      5.36 o 
 -12   7   2       10.11        3.82      4.30 o 
 -11   7   2      346.91      333.19      8.98 o 
 -10   7   2      293.31      276.70      8.66 o 
  -9   7   2      201.35      172.52      7.44 o 
  -8   7   2     1623.65     1740.59     58.71 o 
  -7   7   2     3871.99     3976.99     35.27 o 
  -6   7   2      310.14      336.78     10.77 o 
  -5   7   2      600.90      582.76     10.08 o 
  -4   7   2     4654.62     4722.66     77.95 o 
  -3   7   2      849.12      914.71     23.27 o 
  -2   7   2      869.62      910.74     13.56 o 
  -1   7   2     1908.78     1907.36     18.13 o 
   0   7   2      424.43      509.16      8.99 o 
   1   7   2     1522.29     1580.40     14.14 o 
   2   7   2     2978.99     3166.07     28.62 o 
   3   7   2      329.74      378.05      8.90 o 
   4   7   2    11490.19    11469.26     47.57 o 
   5   7   2     1346.17     1308.04     16.58 o 
   6   7   2      239.26      246.58     11.08 o 
   7   7   2       76.82       68.50     16.08 o 
   8   7   2       45.46       38.73      4.30 o 
   9   7   2      140.67      130.82      4.92 o 
  10   7   2      448.92      433.99     12.05 o 
  11   7   2      492.63      463.87      8.68 o 
  12   7   2       81.65       93.45      4.97 o 
  13   7   2       43.23       38.11      4.84 o 
  14   7   2       74.45       69.34      4.12 o 
  15   7   2       11.67       15.90      3.39 o 
 -16   8   2      284.92      346.12     11.26 o 
 -15   8   2      611.01      665.74     10.20 o 
 -14   8   2      239.87      258.31      4.55 o 
 -13   8   2      156.72      169.34      5.93 o 
 -12   8   2     1276.55     1213.10     23.99 o 
 -11   8   2      810.66      764.15     12.29 o 
 -10   8   2       46.16       55.62      6.45 o 
  -9   8   2     1167.60     1110.12     13.83 o 
  -8   8   2     1521.40     1541.03     15.08 o 
  -7   8   2      516.50      489.90     14.90 o 
  -6   8   2     1604.89     1598.59     33.53 o 
  -5   8   2     2595.76     2607.58     31.28 o 
  -4   8   2     2161.53     2197.91     21.14 o 
  -3   8   2     8509.07     9032.73     60.37 o 
  -2   8   2      558.55      586.80     16.58 o 
  -1   8   2      150.15      116.06      8.69 o 
   0   8   2     5239.27     4897.90     86.50 o 
   1   8   2      605.36      581.86     10.16 o 
   2   8   2      574.59      546.48     10.13 o 
   3   8   2     2491.87     2247.03     18.62 o 
   4   8   2      621.77      555.02     10.21 o 
   5   8   2     2637.33     2751.91     30.88 o 
   6   8   2      177.61      160.56     10.64 o 
   7   8   2      113.14       96.54      4.53 o 
   8   8   2     1280.16     1261.17     13.31 o 
   9   8   2     2271.85     2194.05     52.33 o 
  10   8   2      438.77      407.24     13.59 o 
  11   8   2      464.47      442.61      8.23 o 
  12   8   2      889.22      884.38     13.27 o 
  13   8   2       94.64       87.26      5.10 o 
  14   8   2      191.28      212.34      6.56 o 
  15   8   2      293.89      113.97      7.69 o 
 -15   9   2      109.46      104.23      4.40 o 
 -14   9   2      437.60      497.83      5.69 o 
 -13   9   2      803.00      855.28     10.92 o 
 -12   9   2       46.95       42.83      4.59 o 
 -11   9   2     1444.89     1324.54     22.51 o 
 -10   9   2      894.81      860.64     16.31 o 
  -9   9   2       71.91       83.69      6.71 o 
  -8   9   2     1495.52     1465.42     17.78 o 
  -7   9   2     2173.74     2146.21     20.24 o 
  -6   9   2      303.64      324.34     10.92 o 
  -5   9   2     1897.37     1813.68     29.02 o 
  -4   9   2      995.30     1014.39     16.79 o 
  -3   9   2      275.83      301.33     11.03 o 
  -2   9   2     3275.26     3285.19     39.51 o 
  -1   9   2     1933.27     1912.31     30.31 o 
   0   9   2      138.60      186.96      8.00 o 
   1   9   2     3984.09     3810.51     39.49 o 
   2   9   2     1319.60     1220.65     14.80 o 
   3   9   2       22.53       32.52      6.43 o 
   4   9   2     1755.19     1696.65     31.61 o 
   5   9   2     2868.93     3141.84     50.76 o 
   6   9   2      127.33      132.74      4.67 o 
   7   9   2     2436.28     2449.39     29.50 o 
   8   9   2     2623.66     2542.78     16.99 o 
   9   9   2       37.15       25.98      4.37 o 
  10   9   2      172.38      165.36      5.34 o 
  11   9   2      686.31      706.95      9.35 o 
  12   9   2      158.77      146.99      5.51 o 
  13   9   2      397.67      388.14      8.62 o 
  14   9   2      183.19      201.75      5.88 o 
 -15  10   2        0.35        1.78      4.03 o 
 -14  10   2       20.12       18.51      2.72 o 
 -13  10   2       17.23        9.74      3.17 o 
 -12  10   2       19.34       18.92      4.11 o 
 -11  10   2       23.18       19.62      5.14 o 
 -10  10   2      246.58      231.28      7.10 o 
  -9  10   2        4.06        3.16      5.01 o 
  -8  10   2      104.15      108.22      5.77 o 
  -7  10   2      220.98      254.39      7.96 o 
  -6  10   2        1.27        1.59      4.12 o 
  -5  10   2      991.36      969.28     17.36 o 
  -4  10   2       87.84       82.85      7.55 o 
  -3  10   2       85.94      104.44     17.24 o 
  -2  10   2       92.51       80.62      9.87 o 
  -1  10   2      132.24      151.46     10.67 o 
   0  10   2      555.46      606.16     15.04 o 
   1  10   2      131.01      152.27     10.93 o 
   2  10   2       51.60       51.07      7.25 o 
   3  10   2      159.60      156.56      8.92 o 
   4  10   2       54.50       63.04      4.33 o 
   5  10   2       71.89       74.97      4.33 o 
   6  10   2      459.29      461.56      6.63 o 
   7  10   2        9.24       10.92      4.14 o 
   8  10   2        5.38        4.97      4.98 o 
   9  10   2        9.59        9.27      4.28 o 
  10  10   2       77.05       73.26      5.45 o 
  11  10   2       18.39       15.76      4.53 o 
  12  10   2        4.97        3.19      3.98 o 
  13  10   2        7.22        4.86      4.05 o 
  14  10   2        0.03        0.66      2.91 o 
 -14  11   2      169.74      201.05      5.71 o 
 -13  11   2      181.62      206.85      4.70 o 
 -12  11   2        1.60        0.44      3.64 o 
 -11  11   2      361.91      345.42      7.21 o 
 -10  11   2      116.18      120.02      6.13 o 
  -9  11   2       85.76       79.02      5.82 o 
  -8  11   2      895.35      833.44     12.42 o 
  -7  11   2      562.60      527.27     12.63 o 
  -6  11   2      233.96      230.95      5.94 o 
  -5  11   2      911.47      867.49      8.15 o 
  -4  11   2      180.45      174.75      5.31 o 
  -3  11   2       15.05        7.68      3.96 o 
  -2  11   2      652.84      643.80     10.73 o 
  -1  11   2      967.60      950.42     20.79 o 
   0  11   2       97.78      115.51      6.02 o 
   1  11   2      823.52      769.15      9.35 o 
   2  11   2      555.13      552.32     12.41 o 
   3  11   2       25.34       16.02      3.76 o 
   4  11   2      645.87      674.48     10.33 o 
   5  11   2     1061.79     1026.29     11.16 o 
   6  11   2      653.61      649.64      7.54 o 
   7  11   2     1078.35     1019.26     16.97 o 
   8  11   2       10.55        9.95      4.63 o 
   9  11   2       16.13       16.92      4.97 o 
  10  11   2      397.05      354.80      7.34 o 
  11  11   2      117.20      123.92      5.10 o 
  12  11   2       11.07        7.76      3.53 o 
  13  11   2       47.04       39.88      4.40 o 
 -13  12   2      149.66      164.57      3.71 o 
 -12  12   2      770.37      791.10      9.75 o 
 -11  12   2      333.62      324.99      6.66 o 
 -10  12   2      108.83      110.21      6.62 o 
  -9  12   2      705.06      707.45     14.54 o 
  -8  12   2       88.39       90.29      4.92 o 
  -7  12   2      104.02      105.09      4.66 o 
  -6  12   2     2231.27     2314.57     35.15 o 
  -5  12   2      388.94      375.79     10.79 o 
  -4  12   2       38.44       41.78      4.26 o 
  -3  12   2     3575.13     3520.67     65.32 o 
  -2  12   2      267.28      251.78      5.81 o 
  -1  12   2       76.63       76.31      4.18 o 
   0  12   2     2564.32     2447.36     25.59 o 
   1  12   2      145.18      169.60      6.05 o 
   2  12   2      926.33      908.43      9.83 o 
   3  12   2     1537.62     1533.86     18.26 o 
   4  12   2      906.27      862.29      9.63 o 
   5  12   2      506.26      494.56      7.85 o 
   6  12   2      650.10      659.41      7.93 o 
   7  12   2      153.30      142.16      5.58 o 
   8  12   2      779.23      733.58      9.60 o 
   9  12   2      856.75      851.26     10.48 o 
  10  12   2       20.39       18.78      4.42 o 
  11  12   2      320.63      322.25      5.84 o 
  12  12   2      253.49      265.21      7.52 o 
 -13  13   2      158.41      171.69      4.78 o 
 -12  13   2        2.34        0.15      2.87 o 
 -11  13   2      297.59      288.75      5.86 o 
 -10  13   2      641.76      584.40     12.01 o 
  -9  13   2      118.94      114.42      6.42 o 
  -8  13   2      580.10      556.57     21.39 o 
  -7  13   2     1053.62     1091.16     27.99 o 
  -6  13   2      162.64      167.96      5.50 o 
  -5  13   2      912.81      869.35     10.61 o 
  -4  13   2     2232.49     2117.05     25.52 o 
  -3  13   2        6.93       10.73      3.82 o 
  -2  13   2     2217.38     2081.16     31.78 o 
  -1  13   2     1201.06     1202.44     54.88 o 
   0  13   2       22.34      181.12     48.52 o 
   1  13   2     2854.97     2725.50     30.99 o 
   2  13   2      665.02      653.97     14.15 o 
   3  13   2       53.53       50.80      3.93 o 
   4  13   2     2781.68     2644.64     19.66 o 
   5  13   2      147.83      132.55      5.99 o 
   6  13   2       53.51       47.11      5.03 o 
   7  13   2      781.38      729.43     10.25 o 
   8  13   2      413.40      429.63      7.58 o 
   9  13   2        2.35       -0.39      3.84 o 
  10  13   2      442.00      439.06      6.48 o 
  11  13   2      241.84      271.08      5.15 o 
 -12  14   2        6.82        7.69      4.77 o 
 -11  14   2       77.47       81.02      3.64 o 
 -10  14   2       21.09       15.56      3.86 o 
  -9  14   2       37.30       46.61      4.56 o 
  -8  14   2        0.15       -0.27      5.12 o 
  -7  14   2      437.60      429.03     17.98 o 
  -6  14   2      171.27      198.51      7.89 o 
  -5  14   2      315.83      308.83      7.29 o 
  -4  14   2       51.08       52.92      5.27 o 
  -3  14   2       55.86       53.03      4.84 o 
  -2  14   2        5.20        4.49      4.09 o 
  -1  14   2       75.05       58.77      4.13 o 
   0  14   2       67.72       63.02      4.72 o 
   1  14   2      139.23      165.09      5.30 o 
   2  14   2      108.89       98.00      4.72 o 
   3  14   2      120.12      129.03      4.96 o 
   4  14   2      109.26      104.55      7.05 o 
   5  14   2        1.07        3.22      4.29 o 
   6  14   2       25.54       24.44      4.92 o 
   7  14   2       19.54       13.78      4.54 o 
   8  14   2       78.39       60.77      3.98 o 
   9  14   2       47.39       53.90      3.96 o 
  10  14   2       64.72       51.86      4.13 o 
 -10  15   2      202.17      205.78      5.05 o 
  -9  15   2        1.28        2.57      3.20 o 
  -8  15   2       23.49       23.23      3.99 o 
  -7  15   2       20.25       18.41      4.78 o 
  -6  15   2       28.05       31.53      5.32 o 
  -5  15   2      479.58      491.61      8.90 o 
  -4  15   2      479.77      470.22      8.06 o 
  -3  15   2       40.02       46.48      4.28 o 
  -2  15   2      357.68      366.59      6.25 o 
  -1  15   2      120.13      130.56      6.65 o 
   0  15   2       37.07       51.68      9.62 o 
   1  15   2      103.91       98.19      4.96 o 
   2  15   2      579.86      543.66      8.72 o 
   3  15   2        9.59        9.38      3.90 o 
   4  15   2       24.59       24.64      4.38 o 
   5  15   2      113.64      114.04      6.52 o 
   6  15   2       22.49       12.48      5.50 o 
   7  15   2      138.21      145.25      6.08 o 
   8  15   2      136.29      151.51      6.07 o 
   9  15   2        2.41       -2.71      5.04 o 
  -9  16   2      308.97      314.35      9.56 o 
  -8  16   2       11.16       10.68      3.40 o 
  -7  16   2      426.26      413.43     12.47 o 
  -6  16   2     1013.70     1017.54     21.95 o 
  -5  16   2        6.44        5.86      4.09 o 
  -4  16   2      275.23      251.73      6.02 o 
  -3  16   2      538.70      567.73      7.85 o 
  -2  16   2      271.35      276.58      7.46 o 
  -1  16   2      285.81      366.37     17.14 o 
   0  16   2      673.37      762.41     10.14 o 
   1  16   2      476.62      468.52      7.09 o 
   2  16   2      152.02      149.63      4.89 o 
   3  16   2      955.48      967.00     13.39 o 
   4  16   2      145.40      149.54      5.05 o 
   5  16   2      117.51      119.68      5.79 o 
   6  16   2      542.53      557.16      8.07 o 
   7  16   2       13.17       19.00      4.11 o 
   8  16   2      116.88      119.01      7.16 o 
  -7  17   2      572.19      490.54     33.26 o 
  -6  17   2        0.00        3.91      3.94 o 
  -5  17   2      496.48      432.27     10.61 o 
  -4  17   2      325.03      320.58      7.23 o 
  -3  17   2       16.15       18.44      3.78 o 
  -2  17   2      171.83      177.50      6.22 o 
  -1  17   2       56.02       69.39      5.14 o 
   0  17   2       43.15       88.68      6.82 o 
   1  17   2     1025.19     1060.09     17.52 o 
   2  17   2      353.30      344.68      7.46 o 
   3  17   2       11.61        7.00      3.97 o 
   4  17   2      753.51      783.93     10.45 o 
   5  17   2      753.03      815.44     10.10 o 
   6  17   2        0.44        3.45      3.94 o 
  -5  18   2      109.48       79.49     23.19 o 
  -4  18   2        9.74        2.12      6.10 o 
  -3  18   2      536.09      478.45     13.52 o 
  -2  18   2      206.43      205.17      7.69 o 
  -1  18   2       28.67       48.69      4.18 o 
   0  18   2      117.53      130.82      4.69 o 
   1  18   2        2.46        2.41      3.54 o 
   2  18   2       42.35       38.04      4.77 o 
   3  18   2       14.18       10.87      6.36 o 
 -17   1   3       27.95       26.62      4.64 o 
 -16   1   3       37.96       45.78      4.09 o 
 -15   1   3      498.07      478.48      7.60 o 
 -14   1   3       16.68       18.57      7.01 o 
 -13   1   3     1285.78     1237.93     16.96 o 
 -12   1   3     3382.73     3313.93     82.71 o 
 -11   1   3      828.23      876.93      9.31 o 
 -10   1   3       25.97       18.89     11.76 o 
  -9   1   3     4131.33     4058.52     88.43 o 
  -8   1   3      828.75      887.46      9.78 o 
  -7   1   3      514.17      503.46      8.51 o 
  -6   1   3     3882.88     3906.00     38.58 o 
  -5   1   3     2071.65     2197.77     14.47 o 
  -4   1   3      344.63      332.11      6.12 o 
  -3   1   3        8.78       19.45      4.14 o 
  -2   1   3      512.17      577.99      6.30 o 
  -1   1   3     2455.94     2795.82     15.45 o 
   0   1   3     8324.97     8443.16     29.55 o 
   1   1   3      694.57      784.78      9.36 o 
   2   1   3     1684.04     1797.43     29.92 o 
   3   1   3     4586.24     4930.16    130.91 o 
   4   1   3      711.87      653.79     17.34 o 
   5   1   3     1259.70     1244.29     63.61 o 
   6   1   3      437.35      317.44     25.05 o 
   7   1   3      776.20      681.29     34.85 o 
   8   1   3      177.19      143.39     22.53 o 
   9   1   3      895.07      944.06      9.56 o 
  10   1   3      354.52      329.53      7.19 o 
  11   1   3      235.81      281.13      7.06 o 
  12   1   3     1766.00     1789.76     11.36 o 
  13   1   3       63.92       63.75      5.30 o 
  14   1   3      134.35      140.19      5.17 o 
  15   1   3      372.01      364.67     40.82 o 
 -17   2   3      141.00      151.81      4.76 o 
 -16   2   3      462.73      507.45     15.65 o 
 -15   2   3        0.13       -0.10      4.22 o 
 -14   2   3      220.56      253.51      7.80 o 
 -13   2   3      991.60      994.09     12.10 o 
 -12   2   3      316.36      315.27      6.82 o 
 -11   2   3      446.97      460.87      7.58 o 
 -10   2   3      645.18      611.20     49.83 o 
  -9   2   3      147.84      141.48      7.29 o 
  -8   2   3     6057.98     6118.10     81.32 o 
  -7   2   3     1987.57     1759.37     15.85 o 
  -6   2   3     1370.22     1542.52     14.52 o 
  -5   2   3     8718.66     8981.86     59.74 o 
  -4   2   3     4704.50     4658.01     79.02 o 
  -3   2   3       65.63      102.66      7.79 o 
  -2   2   3     8833.84     9764.22    202.50 o 
  -1   2   3     9702.46    11564.97   1046.55 o 
   0   2   3        0.49        0.57      3.43 o 
   1   2   3     2254.73     2302.73     20.04 o 
   2   2   3     5051.07     4749.40     37.53 o 
   3   2   3     1379.87     1528.37     12.64 o 
   4   2   3     5170.76     5012.18     54.34 o 
   5   2   3     2689.88     2511.69     32.05 o 
   6   2   3      104.70      126.63     19.48 o 
   7   2   3     3096.96     3127.91     33.29 o 
   8   2   3      545.96      461.40     16.17 o 
   9   2   3      316.47      341.33      7.18 o 
  10   2   3     2610.12     2533.74     26.68 o 
  11   2   3      944.47      935.76     10.49 o 
  12   2   3       59.05       48.84      4.38 o 
  13   2   3      284.94      314.16      8.65 o 
  14   2   3       85.92       80.92      6.10 o 
  15   2   3      118.46      107.84      9.41 o 
 -17   3   3      122.09      128.78      5.19 o 
 -16   3   3       54.43       60.14      4.87 o 
 -15   3   3      404.88      421.17      8.26 o 
 -14   3   3       10.92        9.16      4.59 o 
 -13   3   3      124.83      138.19      6.24 o 
 -12   3   3     2164.90     2044.62     34.43 o 
 -11   3   3      513.63      490.19      7.12 o 
 -10   3   3       13.30       16.64      6.86 o 
  -9   3   3     1506.86     1510.73     42.63 o 
  -8   3   3      260.14      270.81      6.85 o 
  -7   3   3      857.74      877.62     10.05 o 
  -6   3   3     3364.87     3318.19     16.92 o 
  -5   3   3     6410.38     6881.19     89.32 o 
  -4   3   3      509.81      412.47     12.85 o 
  -3   3   3     2255.84     2616.39     21.91 o 
  -2   3   3     2484.27     2813.83     44.40 o 
  -1   3   3     2485.78     4190.23    304.14 o 
   0   3   3     6664.84     8467.41    716.09 o 
   1   3   3      309.10      333.97      9.81 o 
   2   3   3     3879.25     4094.23     30.30 o 
   3   3   3    10251.24    10473.12     67.87 o 
   4   3   3     1347.27     1557.77     25.12 o 
   5   3   3      657.20      634.76     13.10 o 
   6   3   3     3733.47     3878.86     38.39 o 
   7   3   3      685.85      650.71     15.01 o 
   8   3   3     1607.43     1714.78     58.84 o 
   9   3   3     1175.31     1082.25     11.46 o 
  10   3   3       50.78       52.10      5.16 o 
  11   3   3       85.31       81.73      5.74 o 
  12   3   3       36.37       39.06      4.66 o 
  13   3   3        5.92        7.71      4.48 o 
  14   3   3        2.80        0.18      4.99 o 
  15   3   3      249.76      248.67     26.37 o 
 -17   4   3       20.39       17.33      4.40 o 
 -16   4   3        1.15       -0.64      4.12 o 
 -15   4   3       48.91       58.74      5.29 o 
 -14   4   3      146.47      150.95      6.08 o 
 -13   4   3      352.81      355.61     12.32 o 
 -12   4   3      121.20      111.59      5.38 o 
 -11   4   3       30.98       23.44      4.43 o 
 -10   4   3      158.55      161.00      5.32 o 
  -9   4   3       29.67       29.83      6.29 o 
  -8   4   3      296.04      333.35      9.04 o 
  -7   4   3       23.70       26.23      4.99 o 
  -6   4   3     1483.32     1677.27     27.54 o 
  -5   4   3      816.73      813.38     11.83 o 
  -4   4   3      622.99      675.97     18.03 o 
  -3   4   3        8.37       10.45      3.30 o 
  -2   4   3       20.22       30.35      4.88 o 
  -1   4   3      114.56      140.86      8.72 o 
   0   4   3      867.52     1007.31     11.21 o 
   1   4   3       24.64       26.17      5.44 o 
   2   4   3      500.14      611.46     13.12 o 
   3   4   3       11.18        5.44      5.48 o 
   4   4   3      266.00      289.00      8.83 o 
   5   4   3       81.52      108.42      6.80 o 
   6   4   3      238.36      214.39     13.25 o 
   7   4   3      182.82      187.32     10.81 o 
   8   4   3       76.67       76.00      4.82 o 
   9   4   3      416.82      412.27      6.63 o 
  10   4   3       62.16       70.04      4.69 o 
  11   4   3      291.13      277.54      6.13 o 
  12   4   3       12.26       13.36      4.19 o 
  13   4   3        7.94        6.94      4.35 o 
  14   4   3       54.98       56.04      5.24 o 
  15   4   3        5.85        5.31      4.64 o 
 -17   5   3       23.02       18.43      3.04 o 
 -16   5   3      120.10      127.66      6.34 o 
 -15   5   3      182.54      203.37      6.27 o 
 -14   5   3      178.17      171.33      5.37 o 
 -13   5   3      486.96      494.64     10.01 o 
 -12   5   3     1057.47     1020.81     12.45 o 
 -11   5   3      553.44      493.52      8.38 o 
 -10   5   3      380.76      343.46      8.73 o 
  -9   5   3     1744.12     1809.42     23.83 o 
  -8   5   3      360.15      364.92     10.24 o 
  -7   5   3      289.58      337.88      7.69 o 
  -6   5   3     4727.26     4962.43     45.58 o 
  -5   5   3     1940.52     2032.53     22.45 o 
  -4   5   3      102.09       65.26      4.95 o 
  -3   5   3     3649.04     3825.11     34.59 o 
  -2   5   3        5.59        1.34      4.82 o 
  -1   5   3     2804.55     3180.70     39.23 o 
   0   5   3     2039.74     1901.30     40.55 o 
   1   5   3     2098.65     2152.39     14.75 o 
   2   5   3     3097.99     2918.72     19.59 o 
   3   5   3      364.10      349.25      8.29 o 
   4   5   3      528.19      531.84      9.81 o 
   5   5   3     3037.06     3281.30     26.23 o 
   6   5   3     1740.73     1690.93     22.95 o 
   7   5   3      761.89      718.65     18.97 o 
   8   5   3       48.24       47.82      4.87 o 
   9   5   3      471.80      450.51     10.13 o 
  10   5   3       19.83       15.83      4.41 o 
  11   5   3       41.18       43.44      4.41 o 
  12   5   3      565.95      586.72      9.07 o 
  13   5   3      167.62      172.28      5.34 o 
  14   5   3       27.98       31.60      4.83 o 
 -16   6   3      255.03      300.11      7.28 o 
 -15   6   3       66.37       58.90      6.26 o 
 -14   6   3     1297.02     1322.35     16.49 o 
 -13   6   3      826.15      817.62     12.73 o 
 -12   6   3       40.66       31.07      4.95 o 
 -11   6   3     2030.58     1919.90     17.40 o 
 -10   6   3      248.73      226.67      8.35 o 
  -9   6   3       40.55       45.22      4.45 o 
  -8   6   3      892.86      805.74     15.34 o 
  -7   6   3     1924.82     1840.18     38.96 o 
  -6   6   3       88.83      131.47      7.21 o 
  -5   6   3     4347.17     4277.84     25.87 o 
  -4   6   3     7324.59     7132.47     43.04 o 
  -3   6   3      738.81      798.96     25.84 o 
  -2   6   3     4535.39     4260.32     30.88 o 
  -1   6   3     4547.40     4533.84    110.79 o 
   0   6   3       58.33       45.97      5.41 o 
   1   6   3     2759.30     2688.14     26.80 o 
   2   6   3     2082.85     1800.07     26.52 o 
   3   6   3      270.56      248.77      7.95 o 
   4   6   3     1944.14     1834.91     16.86 o 
   5   6   3      404.10      389.28      9.98 o 
   6   6   3      241.45      278.32      9.75 o 
   7   6   3     2890.75     2951.49     52.29 o 
   8   6   3      467.35      458.44      7.39 o 
   9   6   3      658.00      631.59      9.40 o 
  10   6   3     2281.54     2234.63     32.57 o 
  11   6   3      647.50      668.37      8.67 o 
  12   6   3       42.95       46.33      4.15 o 
  13   6   3      844.03      848.90      9.63 o 
  14   6   3      407.31      371.81      9.81 o 
 -16   7   3        1.21        0.65      2.86 o 
 -15   7   3      400.96      441.41      9.46 o 
 -14   7   3      438.67      469.98      7.96 o 
 -13   7   3       67.07       74.55      6.26 o 
 -12   7   3     1218.98     1201.86     11.67 o 
 -11   7   3      694.26      662.65     11.44 o 
 -10   7   3      276.55      242.87      7.20 o 
  -9   7   3     2160.33     2026.48     16.75 o 
  -8   7   3      704.49      674.07     10.81 o 
  -7   7   3     1361.22     1392.26     82.17 o 
  -6   7   3     4212.02     4283.97     36.53 o 
  -5   7   3       71.97       53.71      7.09 o 
  -4   7   3      899.25      958.97     14.56 o 
  -3   7   3     4443.04     4386.93    350.13 o 
  -2   7   3       85.42       85.34      6.75 o 
  -1   7   3     2724.77     2732.38     87.72 o 
   0   7   3      350.66      328.41     10.29 o 
   1   7   3      695.17      671.28     15.99 o 
   2   7   3     2860.21     3004.89     49.47 o 
   3   7   3     2885.16     2790.75     22.58 o 
   4   7   3     4842.23     4676.54     33.55 o 
   5   7   3      374.44      334.18      9.76 o 
   6   7   3     2581.74     2759.73     38.30 o 
   7   7   3      311.18      309.12      6.09 o 
   8   7   3       57.17       58.01      4.60 o 
   9   7   3     1213.41     1183.45     10.65 o 
  10   7   3      623.61      625.35      8.92 o 
  11   7   3       59.02       65.42      4.70 o 
  12   7   3      294.92      300.00      9.11 o 
  13   7   3        1.47        3.14      3.91 o 
  14   7   3      132.75      101.00      5.20 o 
 -16   8   3        1.94       -1.33      5.57 o 
 -15   8   3      102.10       96.36      4.77 o 
 -14   8   3       24.13       29.18      3.91 o 
 -13   8   3        6.95        8.25      4.14 o 
 -12   8   3       41.33       32.01      4.69 o 
 -11   8   3        2.35        3.04      5.84 o 
 -10   8   3       26.57       21.37      5.13 o 
  -9   8   3       60.75       44.94      4.21 o 
  -8   8   3      105.50       88.22      4.70 o 
  -7   8   3       82.09       63.44      4.75 o 
  -6   8   3      427.33      407.79     14.71 o 
  -5   8   3      102.18       77.26      7.40 o 
  -4   8   3      281.52      346.78     13.16 o 
  -3   8   3      421.61      452.62     36.58 o 
  -2   8   3       24.47       11.92      9.08 o 
  -1   8   3      125.83      106.11      7.56 o 
   0   8   3        0.40        3.77      5.62 o 
   1   8   3      215.58      221.96      8.65 o 
   2   8   3      305.39      333.64     12.36 o 
   3   8   3      197.05      211.06     10.79 o 
   4   8   3     1530.34     1587.11     19.28 o 
   5   8   3       71.42       65.24      5.78 o 
   6   8   3      483.87      520.57     10.90 o 
   7   8   3       29.81       30.33      4.54 o 
   8   8   3        1.50        5.20      4.47 o 
   9   8   3      150.14      150.20      5.69 o 
  10   8   3       14.72        7.78      4.28 o 
  11   8   3      154.77      155.42      6.43 o 
  12   8   3        0.14        2.50      3.94 o 
  13   8   3       19.30       16.71      4.28 o 
  14   8   3       26.79       10.34      6.89 o 
 -15   9   3      316.50      341.27      9.67 o 
 -14   9   3       54.29       56.25      3.14 o 
 -13   9   3       17.17       19.71      3.64 o 
 -12   9   3      129.92      131.64      6.27 o 
 -11   9   3      132.65      138.60      7.44 o 
 -10   9   3       99.54       96.80      5.68 o 
  -9   9   3     1063.23     1037.37     11.53 o 
  -8   9   3      358.56      336.48      7.57 o 
  -7   9   3      349.45      368.64      5.66 o 
  -6   9   3      754.29      760.19      7.60 o 
  -5   9   3        3.59        2.36      9.28 o 
  -4   9   3       82.15      100.18      9.56 o 
  -3   9   3     1165.16     1162.06     35.25 o 
  -2   9   3       23.60       15.07     13.65 o 
  -1   9   3      634.30      643.80     19.75 o 
   0   9   3     2372.32     2193.98     24.10 o 
   1   9   3      117.38       95.94      7.18 o 
   2   9   3      324.62      283.50      9.80 o 
   3   9   3     1213.01     1090.32     19.13 o 
   4   9   3      277.00      268.52      5.91 o 
   5   9   3     1265.71     1252.12     16.29 o 
   6   9   3     4388.37     4410.87     37.50 o 
   7   9   3      760.81      732.68      9.66 o 
   8   9   3        1.01        4.70      5.10 o 
   9   9   3      243.92      246.43      7.29 o 
  10   9   3        6.08        2.41      4.56 o 
  11   9   3      163.76      166.11      7.73 o 
  12   9   3       32.44       25.48      5.48 o 
  13   9   3       10.07        4.65      3.78 o 
 -15  10   3        0.11        0.27      3.56 o 
 -14  10   3      201.16      204.17      4.58 o 
 -13  10   3      119.83      120.91      5.31 o 
 -12  10   3        0.82        0.13      3.62 o 
 -11  10   3      239.81      265.22      8.66 o 
 -10  10   3     1692.87     1669.37     41.32 o 
  -9  10   3       92.20       83.27      5.23 o 
  -8  10   3      998.70      965.55     15.06 o 
  -7  10   3     1755.18     1671.80     25.78 o 
  -6  10   3      252.43      234.87      6.05 o 
  -5  10   3     2345.58     2218.61     14.47 o 
  -4  10   3     3098.58     3220.75     17.50 o 
  -3  10   3      108.05      114.57      4.88 o 
  -2  10   3     1946.96     1966.08     21.54 o 
  -1  10   3     3219.68     3148.53    216.02 o 
   0  10   3        6.15       28.58     19.75 o 
   1  10   3     3397.78     3284.63     58.96 o 
   2  10   3     1168.80     1234.25     17.59 o 
   3  10   3      186.60      182.05      6.11 o 
   4  10   3     1172.88     1102.00     14.58 o 
   5  10   3        6.33       11.13      4.86 o 
   6  10   3      773.76      727.66      8.60 o 
   7  10   3     1455.44     1391.29     17.91 o 
   8  10   3      423.29      454.31      7.99 o 
   9  10   3       47.88       48.67      4.60 o 
  10  10   3      794.80      833.38     26.64 o 
  11  10   3      131.04      127.04      7.02 o 
  12  10   3        5.17        2.70      4.02 o 
  13  10   3      873.81      845.47     48.90 o 
 -14  11   3      128.78      126.69      3.28 o 
 -13  11   3      107.34      109.30      3.76 o 
 -12  11   3      533.06      542.70      7.14 o 
 -11  11   3      203.18      207.99      7.04 o 
 -10  11   3      497.18      524.80     12.93 o 
  -9  11   3     1373.02     1296.64     13.00 o 
  -8  11   3      897.88      838.38     12.10 o 
  -7  11   3       35.25       37.97      4.70 o 
  -6  11   3     1485.26     1346.69     12.86 o 
  -5  11   3       11.23        9.74      4.24 o 
  -4  11   3      274.13      256.01      5.60 o 
  -3  11   3     2591.57     2474.79     26.43 o 
  -2  11   3      203.23      217.22      5.28 o 
  -1  11   3       32.11       46.36      3.89 o 
   0  11   3     4238.66     3922.90     55.41 o 
   1  11   3      870.59      806.63      8.46 o 
   2  11   3     1289.55     1261.79     18.05 o 
   3  11   3     2830.24     2574.10     35.33 o 
   4  11   3      255.49      234.28      5.93 o 
   5  11   3       17.40       16.07      4.59 o 
   6  11   3      618.02      608.72     10.19 o 
   7  11   3      138.56      145.41      5.50 o 
   8  11   3      125.85      122.35      6.06 o 
   9  11   3      894.20      865.93      9.81 o 
  10  11   3        3.14        0.65      3.61 o 
  11  11   3      137.06      134.13      7.31 o 
  12  11   3      347.51      364.32      6.75 o 
 -13  12   3       86.12       81.82      3.05 o 
 -12  12   3       27.77       28.44      3.38 o 
 -11  12   3       12.56       16.12      4.09 o 
 -10  12   3      154.44      158.86      6.62 o 
  -9  12   3        4.83        2.41      4.21 o 
  -8  12   3       42.65       43.46      4.48 o 
  -7  12   3       80.22       81.92      5.75 o 
  -6  12   3      725.14      704.64      8.87 o 
  -5  12   3      209.65      189.47      5.65 o 
  -4  12   3        1.04        0.93      3.65 o 
  -3  12   3        0.25       -1.78      3.64 o 
  -2  12   3       61.74       59.52      4.19 o 
  -1  12   3      475.05      431.76      6.20 o 
   0  12   3       74.67       99.35      7.75 o 
   1  12   3      181.41      163.86      6.48 o 
   2  12   3        4.19        1.17      4.46 o 
   3  12   3        1.92        1.66      4.78 o 
   4  12   3        1.60        2.82      4.61 o 
   5  12   3      477.91      493.08      8.00 o 
   6  12   3        2.17        3.57      4.79 o 
   7  12   3      105.61      100.35      5.61 o 
   8  12   3      364.32      344.78      7.07 o 
   9  12   3       47.69       33.86      4.38 o 
  10  12   3       61.65       60.17      4.15 o 
  11  12   3        8.76        5.85      2.75 o 
 -12  13   3      405.63      407.34     16.04 o 
 -11  13   3      118.15      121.73      4.37 o 
 -10  13   3      161.84      153.09      6.05 o 
  -9  13   3      417.18      403.48      7.31 o 
  -8  13   3      328.59      325.48      7.71 o 
  -7  13   3       75.88       67.48      5.64 o 
  -6  13   3      233.04      245.68      6.97 o 
  -5  13   3        0.40        2.83      4.52 o 
  -4  13   3      665.54      658.98     12.33 o 
  -3  13   3       54.58       43.35      3.87 o 
  -2  13   3       50.64       40.70      4.35 o 
  -1  13   3      294.11      263.24      5.55 o 
   0  13   3      400.66      403.81     10.31 o 
   1  13   3      388.49      393.68     15.17 o 
   2  13   3      326.56      305.95      7.61 o 
   3  13   3      497.94      462.86     10.70 o 
   4  13   3       36.00       24.43      4.70 o 
   5  13   3       43.69       42.15      4.90 o 
   6  13   3      349.24      312.36      6.64 o 
   7  13   3      432.14      393.62      9.74 o 
   8  13   3        1.31        0.06      4.52 o 
   9  13   3       69.21       75.07      4.25 o 
  10  13   3      150.80      163.56      4.78 o 
 -11  14   3      225.80      230.22     14.59 o 
 -10  14   3      216.13      207.84      7.97 o 
  -9  14   3       26.69       20.85      3.78 o 
  -8  14   3      960.00      946.22     18.42 o 
  -7  14   3      326.99      339.35     14.98 o 
  -6  14   3      104.15       93.68      6.34 o 
  -5  14   3     1267.78     1338.99     16.34 o 
  -4  14   3      728.00      718.93     15.28 o 
  -3  14   3       16.01       15.71      3.83 o 
  -2  14   3      964.08      916.80      8.60 o 
  -1  14   3      632.74      708.86     37.20 o 
   0  14   3       30.19      115.66     29.54 o 
   1  14   3      326.53      362.99     10.41 o 
   2  14   3      435.27      459.42      8.57 o 
   3  14   3        0.19        5.84      5.30 o 
   4  14   3      984.43      995.06     16.07 o 
   5  14   3      467.88      464.65      8.38 o 
   6  14   3      149.99      144.29      8.08 o 
   7  14   3     1326.71     1295.10     12.26 o 
   8  14   3      450.61      477.69      9.96 o 
   9  14   3        0.20        2.17      5.00 o 
 -10  15   3      369.91      363.61      7.01 o 
  -9  15   3      760.83      759.82      8.04 o 
  -8  15   3      564.05      552.56      9.28 o 
  -7  15   3        0.89        4.95      5.59 o 
  -6  15   3      377.49      383.41      9.37 o 
  -5  15   3      807.68      830.35     10.50 o 
  -4  15   3      132.36      136.68      6.98 o 
  -3  15   3     1816.93     1829.03     12.90 o 
  -2  15   3      706.95      727.22      8.09 o 
  -1  15   3      427.09      429.32      8.53 o 
   0  15   3     1194.99     1262.22     24.93 o 
   1  15   3       12.58       21.99      5.89 o 
   2  15   3       73.27       74.68      4.03 o 
   3  15   3      973.05      994.42     23.19 o 
   4  15   3      167.43      195.73      6.54 o 
   5  15   3      288.19      295.55      6.19 o 
   6  15   3      410.97      427.19      8.02 o 
   7  15   3        9.23        9.92      4.53 o 
   8  15   3      167.53      165.34      6.11 o 
  -9  16   3        7.78       10.60      5.30 o 
  -8  16   3       60.03       49.59      4.48 o 
  -7  16   3        5.07        5.24      3.41 o 
  -6  16   3        1.68        1.19      4.30 o 
  -5  16   3       95.62       86.20      5.25 o 
  -4  16   3       27.27       18.36      4.12 o 
  -3  16   3        7.97       15.18      4.48 o 
  -2  16   3      164.27      155.58      7.34 o 
  -1  16   3        6.13       10.97      3.77 o 
   0  16   3        7.31        9.04      3.73 o 
   1  16   3      391.20      395.06     12.53 o 
   2  16   3      146.69      151.26      7.01 o 
   3  16   3        3.84       13.07      4.89 o 
   4  16   3        2.52        3.41      4.78 o 
   5  16   3       12.07        5.71      3.64 o 
   6  16   3        8.83        3.04      5.96 o 
   7  16   3       92.91      112.65      6.89 o 
  -7  17   3       58.82       63.08      5.83 o 
  -6  17   3       35.15       29.51      4.49 o 
  -5  17   3      136.78      128.86     15.24 o 
  -4  17   3        0.30       -1.50      4.75 o 
  -3  17   3      318.64      333.09     19.22 o 
  -2  17   3      118.62      119.35      5.15 o 
  -1  17   3      185.25      195.45     15.34 o 
   0  17   3      247.39      261.33      5.30 o 
   1  17   3        4.13       10.01      3.82 o 
   2  17   3       90.84       79.58      6.89 o 
   3  17   3      185.49      203.85      6.45 o 
   4  17   3       22.80       27.57      4.50 o 
   5  17   3       38.23       34.46      5.83 o 
  -2  18   3      526.05      567.47     10.60 o 
  -1  18   3      444.49      446.34     10.07 o 
   0  18   3        1.38        4.51      5.83 o 
   1  18   3      267.81      283.60      8.75 o 
 -17   0   4       13.31       14.58      5.30 o 
 -16   0   4      214.08      260.64      7.40 o 
 -15   0   4      917.25     1013.02     18.82 o 
 -14   0   4      368.93      355.96     14.05 o 
 -13   0   4        2.51        7.06      5.92 o 
 -12   0   4     1003.58     1071.32     20.28 o 
 -11   0   4       96.64       91.09      6.33 o 
 -10   0   4       87.40       82.07      6.40 o 
  -9   0   4     4514.83     4367.51     67.46 o 
  -8   0   4     1709.08     1770.05     32.45 o 
  -7   0   4     1079.90     1023.40     19.48 o 
  -6   0   4     5611.91     5292.27     30.36 o 
  -5   0   4      663.57      546.79     10.87 o 
  -4   0   4     5457.72     5995.85    217.61 o 
  -3   0   4    17384.77    16578.59     70.24 o 
  -2   0   4     3934.23     3994.83     34.46 o 
  -1   0   4     6315.36     6755.01    488.09 o 
   0   0   4     5560.83     5705.43    322.70 o 
   1   0   4       45.90       84.59      6.26 o 
   2   0   4     5967.74     6689.06     64.14 o 
   3   0   4      461.37      383.26     21.47 o 
   4   0   4     2294.59     2119.07     43.47 o 
   5   0   4     8073.08     8003.97     86.41 o 
   6   0   4     9300.88     9203.85     96.48 o 
   7   0   4      335.12      376.88     10.98 o 
   8   0   4     3326.71     3592.95    302.55 o 
   9   0   4     1686.21     1525.23     33.93 o 
  10   0   4       80.90       81.81      7.52 o 
  11   0   4        6.91       14.83      6.68 o 
  12   0   4      608.46      627.11     19.88 o 
  13   0   4      296.17      294.21     15.37 o 
  14   0   4       66.99       41.88     10.34 o 
 -17   1   4      200.35      227.16     16.57 o 
 -16   1   4      363.57      407.97      5.28 o 
 -15   1   4       57.71       52.79      5.05 o 
 -14   1   4      415.39      418.33     12.45 o 
 -13   1   4      297.48      295.34      5.76 o 
 -12   1   4        2.30        0.21      3.99 o 
 -11   1   4     2708.72     2607.55     28.39 o 
 -10   1   4     1398.28     1358.07     17.36 o 
  -9   1   4        8.51       11.27      8.60 o 
  -8   1   4      586.65      566.64     10.57 o 
  -7   1   4      439.01      387.84      7.07 o 
  -6   1   4       12.73        5.71      4.21 o 
  -5   1   4      513.26      420.55      7.19 o 
  -4   1   4     2989.25     2711.13     42.28 o 
  -3   1   4        0.68        6.73      4.68 o 
  -2   1   4     3285.22     3195.71     67.46 o 
  -1   1   4      875.58      873.25     14.14 o 
   0   1   4       38.20       43.30      4.19 o 
   1   1   4     3805.92     4083.03     43.92 o 
   2   1   4      574.69      525.46     10.04 o 
   3   1   4     3685.65     4111.14    148.30 o 
   4   1   4     2357.86     2243.38     31.86 o 
   5   1   4      283.19      226.19     15.63 o 
   6   1   4       62.09       60.18     13.10 o 
   7   1   4     1997.51     1995.01     29.65 o 
   8   1   4      469.48      443.63      8.13 o 
   9   1   4       72.66       64.89      4.81 o 
  10   1   4       34.37       41.42      5.09 o 
  11   1   4       37.07       33.16      4.82 o 
  12   1   4      405.92      453.97     15.85 o 
  13   1   4      515.82      568.60      9.08 o 
  14   1   4      395.04      350.29     18.29 o 
 -17   2   4        4.00        5.04      5.30 o 
 -16   2   4        1.13        0.75      3.93 o 
 -15   2   4        6.16        8.22      5.32 o 
 -14   2   4        6.26       10.20      4.64 o 
 -13   2   4      141.38      157.44      5.74 o 
 -12   2   4      115.10      122.42      4.87 o 
 -11   2   4       75.17       64.24      5.20 o 
 -10   2   4      581.10      550.10     10.49 o 
  -9   2   4      958.86      983.44     17.40 o 
  -8   2   4      237.86      265.09      7.05 o 
  -7   2   4      209.62      192.70      8.38 o 
  -6   2   4       85.62       85.42      5.60 o 
  -5   2   4      126.31       97.76      5.35 o 
  -4   2   4        0.03        1.89      5.05 o 
  -3   2   4      399.40      447.48      9.99 o 
  -2   2   4        3.57        3.89      6.55 o 
  -1   2   4      149.62      180.39      5.76 o 
   0   2   4      132.83      154.07      5.25 o 
   1   2   4       60.51       83.75      4.24 o 
   2   2   4        9.60       15.37      7.50 o 
   3   2   4       23.93       16.65      5.44 o 
   4   2   4       38.65       30.52      7.64 o 
   5   2   4       40.10       43.47     10.07 o 
   6   2   4      650.40      676.38     29.02 o 
   7   2   4       56.53       51.35      5.21 o 
   8   2   4       29.81       28.11      4.89 o 
   9   2   4       82.37       70.64      5.17 o 
  10   2   4        6.91        2.40      4.46 o 
  11   2   4      123.60      122.19      5.53 o 
  12   2   4       33.49       27.34      5.34 o 
  13   2   4       19.02       14.91      4.56 o 
  14   2   4        0.59       -9.01      9.01 o 
 -17   3   4       80.68       99.92      6.63 o 
 -16   3   4      351.39      382.03     11.66 o 
 -15   3   4       10.63        9.73      4.55 o 
 -14   3   4      303.21      356.51      8.06 o 
 -13   3   4      338.02      299.08      8.68 o 
 -12   3   4      191.50      194.34      5.28 o 
 -11   3   4      846.36      803.87     10.75 o 
 -10   3   4     2424.30     2298.87     47.94 o 
  -9   3   4        0.34        3.39      3.94 o 
  -8   3   4      187.63      187.97      6.88 o 
  -7   3   4     2657.86     2581.92     18.00 o 
  -6   3   4        0.03       -1.19      4.92 o 
  -5   3   4     2530.09     2322.06     25.44 o 
  -4   3   4     1472.73     1478.29     29.02 o 
  -3   3   4       32.90       32.11      5.52 o 
  -2   3   4     1016.68     1144.57     19.22 o 
  -1   3   4     1736.42     1754.61     16.96 o 
   0   3   4      252.54      217.79      6.39 o 
   1   3   4     1250.29     1311.98     17.35 o 
   2   3   4     7559.39     7412.67     64.14 o 
   3   3   4       32.64       20.82      6.09 o 
   4   3   4      621.88      557.13     15.64 o 
   5   3   4       24.23       28.57     10.00 o 
   6   3   4        0.69        2.86      9.20 o 
   7   3   4      144.25      125.28      5.58 o 
   8   3   4       46.71       45.93      5.06 o 
   9   3   4       13.11        8.30      4.77 o 
  10   3   4      184.66      179.81      6.16 o 
  11   3   4       19.89       18.36      4.62 o 
  12   3   4      317.64      332.98      8.63 o 
  13   3   4      334.75      377.76     10.77 o 
  14   3   4      323.38      249.57     22.00 o 
 -17   4   4      182.55      223.70      7.42 o 
 -16   4   4      184.34      220.03      6.84 o 
 -15   4   4      846.28      884.74     12.49 o 
 -14   4   4      180.37      186.82      7.32 o 
 -13   4   4      234.21      211.93      7.59 o 
 -12   4   4     1567.96     1483.19     14.44 o 
 -11   4   4      187.27      183.87      5.46 o 
 -10   4   4     2207.31     2192.80     29.08 o 
  -9   4   4     4711.98     4587.38     28.03 o 
  -8   4   4      479.15      446.78      8.86 o 
  -7   4   4     2066.91     2081.29     30.07 o 
  -6   4   4     3724.70     3635.48     28.38 o 
  -5   4   4      404.99      391.30      9.65 o 
  -4   4   4     3256.38     3681.31     21.97 o 
  -3   4   4     4633.45     5210.33     31.00 o 
  -2   4   4      167.36      205.74      9.07 o 
  -1   4   4      521.62      658.65     46.56 o 
   0   4   4     2540.92     2526.40    120.20 o 
   1   4   4     1363.05     1245.50     17.97 o 
   2   4   4     3191.37     3236.38     37.11 o 
   3   4   4     4841.33     4791.40     38.82 o 
   4   4   4        3.15        3.13      6.48 o 
   5   4   4     3138.92     3189.47    147.50 o 
   6   4   4     2305.47     2216.34     37.37 o 
   7   4   4      779.20      765.19     14.46 o 
   8   4   4      384.75      385.73      9.81 o 
   9   4   4     4229.33     3869.15     56.14 o 
  10   4   4      335.47      324.51      7.76 o 
  11   4   4      804.59      820.53     13.94 o 
  12   4   4     1273.50     1321.46     13.59 o 
  13   4   4        0.41        4.14      6.72 o 
  14   4   4       49.30       36.57      7.82 o 
 -16   5   4      300.92      363.04      7.50 o 
 -15   5   4        8.50       11.34      4.08 o 
 -14   5   4       74.02       70.40      5.79 o 
 -13   5   4      493.80      495.00      8.88 o 
 -12   5   4        6.41        2.78      5.77 o 
 -11   5   4       48.86       53.82      5.34 o 
 -10   5   4     1139.67     1050.40     24.14 o 
  -9   5   4      535.14      490.21      8.62 o 
  -8   5   4      677.20      650.70      9.37 o 
  -7   5   4     2187.54     2138.80     22.71 o 
  -6   5   4      310.95      337.38      8.69 o 
  -5   5   4     2073.68     1901.15     48.17 o 
  -4   5   4     1547.12     1592.65     96.88 o 
  -3   5   4      166.21      209.15     20.41 o 
  -2   5   4     2289.66     2604.50     33.93 o 
  -1   5   4     4739.45     5028.48     31.67 o 
   0   5   4       27.03       25.85      8.22 o 
   1   5   4     5498.78     5524.65     32.23 o 
   2   5   4     1142.33     1069.84     14.35 o 
   3   5   4      225.63      226.58      7.91 o 
   4   5   4     1421.87     1529.50     29.84 o 
   5   5   4     1033.85     1022.62     64.14 o 
   6   5   4      165.32      180.34      6.50 o 
   7   5   4      658.43      695.99     15.31 o 
   8   5   4     1190.29     1166.12     28.98 o 
   9   5   4       12.49        8.95      4.34 o 
  10   5   4       71.42       69.38      4.76 o 
  11   5   4      144.83      142.46      5.41 o 
  12   5   4      149.70      137.92      7.70 o 
  13   5   4      167.08      171.84     17.76 o 
  14   5   4       35.71       29.24      4.83 o 
 -16   6   4        0.05       -1.73      3.19 o 
 -15   6   4       99.57      111.58      4.75 o 
 -14   6   4        9.37        7.72      4.52 o 
 -13   6   4       72.91       75.17      5.62 o 
 -12   6   4        7.10        4.53      4.25 o 
 -11   6   4      187.79      189.96      6.54 o 
 -10   6   4      127.02       95.07      5.12 o 
  -9   6   4       11.12        8.63      3.66 o 
  -8   6   4      286.57      269.57      5.83 o 
  -7   6   4       90.75       86.62      7.60 o 
  -6   6   4      163.70      135.16      7.16 o 
  -5   6   4      196.67      170.65      9.96 o 
  -4   6   4        0.49        1.92      7.24 o 
  -3   6   4      183.46      197.66      9.66 o 
  -2   6   4      337.88      362.27      8.40 o 
  -1   6   4      208.17      212.33      9.28 o 
   0   6   4      675.51      729.91     27.96 o 
   1   6   4      124.33      155.05      7.91 o 
   2   6   4        2.07        8.50      5.85 o 
   3   6   4       49.42       30.76      6.31 o 
   4   6   4       20.09       26.88      6.86 o 
   5   6   4      160.00      170.94      7.74 o 
   6   6   4        1.75        3.00      4.29 o 
   7   6   4       10.67       14.74      4.57 o 
   8   6   4      115.05      110.73      4.94 o 
   9   6   4      229.97      216.04      5.65 o 
  10   6   4       74.54       59.35      4.41 o 
  11   6   4       29.92       27.65      4.63 o 
  12   6   4      144.66      153.72      6.20 o 
  13   6   4        3.14       10.54      6.49 o 
 -16   7   4       49.74       45.32      5.57 o 
 -15   7   4       15.95       20.62      3.69 o 
 -14   7   4      129.56      155.33      5.54 o 
 -13   7   4      140.90      136.41      5.88 o 
 -12   7   4       45.17       42.69      4.83 o 
 -11   7   4       81.28       87.02      6.26 o 
 -10   7   4      494.47      461.54     15.32 o 
  -9   7   4       52.94       52.81      4.34 o 
  -8   7   4      469.43      436.59      8.26 o 
  -7   7   4      191.37      181.19      5.50 o 
  -6   7   4      119.95      112.14      6.28 o 
  -5   7   4     1005.09      998.79     47.71 o 
  -4   7   4      696.76      746.43     15.42 o 
  -3   7   4      432.11      462.17     12.81 o 
  -2   7   4     1488.09     1466.22     36.18 o 
  -1   7   4     2947.47     2857.18    149.09 o 
   0   7   4      121.10      141.29      9.35 o 
   1   7   4     2220.46     2201.81     34.46 o 
   2   7   4      792.65      744.91     13.70 o 
   3   7   4        2.86        6.01      6.58 o 
   4   7   4      389.98      414.52      7.97 o 
   5   7   4      603.61      660.37     10.44 o 
   6   7   4       24.49       28.27      5.03 o 
   7   7   4      985.28     1015.11     12.62 o 
   8   7   4        6.51        8.55      5.43 o 
   9   7   4        0.16        0.25      4.93 o 
  10   7   4      322.97      334.57      7.08 o 
  11   7   4        8.13        8.63      4.25 o 
  12   7   4        3.97        9.90      3.90 o 
  13   7   4      185.01      191.34     27.83 o 
 -15   8   4      316.58      367.66      5.34 o 
 -14   8   4       44.87       37.35      4.71 o 
 -13   8   4      690.75      726.19      9.46 o 
 -12   8   4     1287.02     1217.11     12.56 o 
 -11   8   4      219.13      185.36      6.26 o 
 -10   8   4     1070.83     1040.41     27.61 o 
  -9   8   4     2260.11     2135.58     29.09 o 
  -8   8   4      170.36      171.11      4.70 o 
  -7   8   4      883.19      830.30      8.07 o 
  -6   8   4     4358.27     4364.99     36.77 o 
  -5   8   4      877.84      845.13      8.73 o 
  -4   8   4      373.54      370.58     12.76 o 
  -3   8   4     2359.18     2207.61     68.91 o 
  -2   8   4     2108.18     1993.35     46.91 o 
  -1   8   4     2208.99     2007.31     93.70 o 
   0   8   4     3124.20     2961.34     40.16 o 
   1   8   4      430.66      439.61     13.51 o 
   2   8   4     2007.56     1922.31     23.97 o 
   3   8   4     3084.17     3114.68     43.40 o 
   4   8   4        1.10       -0.60      4.25 o 
   5   8   4     1005.53      984.32     14.68 o 
   6   8   4     2371.60     2201.95     43.02 o 
   7   8   4       15.03       16.86      5.03 o 
   8   8   4     1387.81     1363.54     15.97 o 
   9   8   4      786.77      788.33     17.44 o 
  10   8   4       75.24       85.12      5.31 o 
  11   8   4      245.39      262.32      7.84 o 
  12   8   4      626.31      667.86     27.70 o 
  13   8   4       84.06       31.28      7.42 o 
 -15   9   4        0.60        3.58      3.75 o 
 -14   9   4      169.24      189.20      5.03 o 
 -13   9   4      615.12      585.41      8.31 o 
 -12   9   4       39.55       40.41      4.90 o 
 -11   9   4      701.58      712.23     14.88 o 
 -10   9   4      870.60      789.91     13.00 o 
  -9   9   4       10.90       10.65      3.98 o 
  -8   9   4     1174.76     1097.05     13.49 o 
  -7   9   4      631.88      645.00      7.17 o 
  -6   9   4      379.25      367.95      6.68 o 
  -5   9   4     1168.98     1180.90     18.39 o 
  -4   9   4      387.63      338.65      5.49 o 
  -3   9   4      589.31      638.66      8.28 o 
  -2   9   4     3285.07     3222.44     19.99 o 
  -1   9   4      336.48      312.35     10.03 o 
   0   9   4       23.40       17.82      4.33 o 
   1   9   4      455.54      445.65     10.81 o 
   2   9   4      901.56      876.18     12.86 o 
   3   9   4       11.36        7.49      4.24 o 
   4   9   4     1155.37     1173.18     13.68 o 
   5   9   4     1863.15     1745.73     14.44 o 
   6   9   4      150.01      123.38      5.28 o 
   7   9   4      161.46      159.18      5.98 o 
   8   9   4      348.36      358.81     10.28 o 
   9   9   4        3.16        4.68      4.84 o 
  10   9   4      676.85      651.31     10.14 o 
  11   9   4       44.15       43.74      4.90 o 
  12   9   4        0.23        1.38      3.79 o 
 -14  10   4       21.93       23.11      3.02 o 
 -13  10   4        4.12        6.52      3.08 o 
 -12  10   4       25.00       20.62      4.62 o 
 -11  10   4       16.72       23.58      4.83 o 
 -10  10   4        0.54       -1.16      3.91 o 
  -9  10   4       25.16       23.08      3.95 o 
  -8  10   4       10.56       11.53      4.13 o 
  -7  10   4       66.69       64.72      5.28 o 
  -6  10   4      112.21      101.87      7.19 o 
  -5  10   4       44.94       47.96      4.10 o 
  -4  10   4      109.26      117.07      4.42 o 
  -3  10   4      873.06      800.78     12.28 o 
  -2  10   4        0.84        3.75      3.57 o 
  -1  10   4       61.29       48.85      4.56 o 
   0  10   4       85.91       68.39      5.03 o 
   1  10   4       15.57       13.85      4.28 o 
   2  10   4       56.57       56.10      4.25 o 
   3  10   4        0.33        3.09      4.30 o 
   4  10   4       23.17       36.43      4.86 o 
   5  10   4      126.97      132.57      5.59 o 
   6  10   4      326.31      343.62      6.84 o 
   7  10   4      161.70      152.07      5.54 o 
   8  10   4       69.87       88.81      5.75 o 
   9  10   4       19.87       21.05      4.12 o 
  10  10   4        1.34       -0.82      3.79 o 
  11  10   4       71.28       68.00      4.00 o 
  12  10   4       10.30       -1.59      6.10 o 
 -13  11   4      277.26      286.06     14.44 o 
 -12  11   4       76.25       72.22      5.02 o 
 -11  11   4      155.41      167.16      5.19 o 
 -10  11   4      116.28      119.08      9.33 o 
  -9  11   4        2.10       -0.26      4.48 o 
  -8  11   4      119.43      117.90      5.89 o 
  -7  11   4      191.38      185.50      6.03 o 
  -6  11   4      260.35      258.22      8.95 o 
  -5  11   4      432.91      411.06      7.16 o 
  -4  11   4     1067.35      994.47      8.84 o 
  -3  11   4     1312.52     1237.45     18.27 o 
  -2  11   4      192.04      196.27      8.94 o 
  -1  11   4       24.74       35.83      6.40 o 
   0  11   4       67.83       64.59      4.69 o 
   1  11   4      251.89      225.82      6.65 o 
   2  11   4      628.92      605.14     15.66 o 
   3  11   4      255.31      221.28      7.56 o 
   4  11   4      349.06      359.29      7.41 o 
   5  11   4      472.74      465.40      8.06 o 
   6  11   4      110.51      101.93      5.78 o 
   7  11   4       47.35       51.08      5.84 o 
   8  11   4      291.21      279.42      6.11 o 
   9  11   4        6.22        5.95      3.67 o 
  10  11   4      374.26      409.44     15.46 o 
  11  11   4       32.18        5.83      6.36 o 
 -13  12   4      268.30      283.60      6.89 o 
 -12  12   4      378.81      368.15     17.92 o 
 -11  12   4      119.50      109.90      4.40 o 
 -10  12   4       50.32       54.98      4.32 o 
  -9  12   4      453.72      450.16      7.20 o 
  -8  12   4       43.63       33.85      4.78 o 
  -7  12   4      778.13      777.14      9.86 o 
  -6  12   4     2828.20     2724.54     68.21 o 
  -5  12   4      995.08     1041.86     29.07 o 
  -4  12   4      712.76      719.87     11.54 o 
  -3  12   4     2325.24     2159.19     26.92 o 
  -2  12   4      698.64      731.05     19.35 o 
  -1  12   4     1022.50     1013.08     22.23 o 
   0  12   4     1013.25      959.14     10.02 o 
   1  12   4      101.70       85.05      4.68 o 
   2  12   4      460.93      415.47     16.16 o 
   3  12   4     1440.78     1342.26     18.18 o 
   4  12   4        6.42        8.97      4.72 o 
   5  12   4      734.93      682.13      9.78 o 
   6  12   4     1477.95     1521.09     14.88 o 
   7  12   4       35.36       26.99      5.88 o 
   8  12   4      755.43      745.61     15.00 o 
   9  12   4     1011.83      991.40     26.30 o 
  10  12   4       35.93       32.87      9.01 o 
 -12  13   4        6.00        5.15      2.47 o 
 -11  13   4      432.97      403.37     32.79 o 
 -10  13   4      298.23      289.04      7.84 o 
  -9  13   4        0.01        4.08      3.85 o 
  -8  13   4      466.31      450.57      8.51 o 
  -7  13   4     1000.16      987.41     11.82 o 
  -6  13   4      182.32      179.02      6.56 o 
  -5  13   4       32.64       26.27      4.27 o 
  -4  13   4      241.42      238.34      5.62 o 
  -3  13   4        0.09        2.65      3.57 o 
  -2  13   4      424.98      432.90      6.45 o 
  -1  13   4     1946.01     1851.08     11.70 o 
   0  13   4        7.20      177.24     51.25 o 
   1  13   4      513.34      474.80      7.87 o 
   2  13   4      790.71      739.19     14.45 o 
   3  13   4      189.66      166.65      6.77 o 
   4  13   4      855.95      841.52     19.63 o 
   5  13   4      888.46      916.23     14.82 o 
   6  13   4        6.92       13.30      7.77 o 
   7  13   4      100.79      128.84      8.28 o 
   8  13   4       17.71        6.91      5.31 o 
   9  13   4      188.15      207.00     10.87 o 
 -10  14   4        0.28       -0.90      3.09 o 
  -9  14   4       24.83       13.80      4.05 o 
  -8  14   4        4.52        5.18      3.71 o 
  -7  14   4      130.15      121.10      5.16 o 
  -6  14   4      116.99      119.31      6.31 o 
  -5  14   4        0.29        5.38      5.24 o 
  -4  14   4      279.96      276.70     10.18 o 
  -3  14   4       70.90       68.09      4.49 o 
  -2  14   4       45.68       44.61      3.77 o 
  -1  14   4      167.18      165.67      4.80 o 
   0  14   4      301.68      288.79      6.11 o 
   1  14   4       19.69       16.66      4.50 o 
   2  14   4       50.91       50.55      4.72 o 
   3  14   4       84.47       91.05      5.04 o 
   4  14   4        0.88       -0.21      4.28 o 
   5  14   4        7.84       11.67      5.34 o 
   6  14   4       74.54       75.43      5.69 o 
   7  14   4       27.76       19.71      4.22 o 
   8  14   4       96.56       82.40      4.83 o 
  -9  15   4       36.82       43.67      3.39 o 
  -8  15   4       57.88       56.12      4.48 o 
  -7  15   4      169.31      167.22      5.32 o 
  -6  15   4        1.66       -0.19      4.11 o 
  -5  15   4       66.68       49.63     11.40 o 
  -4  15   4      196.53      193.49      8.12 o 
  -3  15   4        0.41       -1.63      5.22 o 
  -2  15   4      177.18      168.00      4.65 o 
  -1  15   4      181.27      219.47     10.10 o 
   0  15   4       85.93       88.39      8.26 o 
   1  15   4     1109.93     1054.58     11.78 o 
   2  15   4      184.67      179.75      5.11 o 
   3  15   4       23.08       16.28      4.05 o 
   4  15   4      106.51      114.14      4.84 o 
   5  15   4       35.78       33.08      4.85 o 
   6  15   4        0.04       -3.64      3.64 o 
   7  15   4       12.17        3.34     10.73 o 
  -7  16   4      891.42      816.43     53.14 o 
  -6  16   4      610.32      629.70     19.48 o 
  -5  16   4       10.65        6.77      5.05 o 
  -4  16   4      476.68      510.70     22.13 o 
  -3  16   4      555.37      558.26      9.74 o 
  -2  16   4        1.25       39.00      6.74 o 
  -1  16   4       77.10       71.63      4.30 o 
   0  16   4      625.90      659.72     11.02 o 
   1  16   4       29.55       43.24      4.91 o 
   2  16   4      226.72      247.66      5.11 o 
   3  16   4      408.21      466.53      7.03 o 
   4  16   4       93.51       94.35      4.38 o 
   5  16   4      141.53      119.38      8.88 o 
  -4  17   4      330.61      359.41      9.28 o 
  -3  17   4       15.54       15.64      6.10 o 
  -2  17   4      208.34      206.12      7.19 o 
  -1  17   4      387.59      458.37     10.20 o 
   0  17   4        2.42        8.79      5.52 o 
   1  17   4      173.98      201.17      8.48 o 
   2  17   4      187.37      209.65      7.69 o 
 -16   1   5       38.89       43.68      3.91 o 
 -15   1   5      237.44      271.16      6.74 o 
 -14   1   5       84.95       77.42      5.03 o 
 -13   1   5       73.31       90.78      5.74 o 
 -12   1   5     1309.12     1258.30     18.89 o 
 -11   1   5      364.81      310.87      7.21 o 
 -10   1   5     1954.59     1873.93     17.95 o 
  -9   1   5     1921.65     1774.95     16.17 o 
  -8   1   5       69.92       53.53      4.41 o 
  -7   1   5     1169.96     1171.28     35.75 o 
  -6   1   5     2009.55     1827.83     71.16 o 
  -5   1   5      218.85      225.98      8.83 o 
  -4   1   5       20.69        9.53      7.01 o 
  -3   1   5      898.93      786.41     17.49 o 
  -2   1   5       82.07       42.86      7.43 o 
  -1   1   5      320.29      242.50      9.09 o 
   0   1   5      263.73      258.36      7.11 o 
   1   1   5      286.45      246.97     18.55 o 
   2   1   5     1430.37     1403.87     28.10 o 
   3   1   5     1109.32     1084.09     20.24 o 
   4   1   5       29.69       35.50     10.77 o 
   5   1   5       38.38       30.53      5.43 o 
   6   1   5      420.73      411.79     10.19 o 
   7   1   5        1.54        6.26      5.21 o 
   8   1   5      274.11      265.04      6.61 o 
   9   1   5      642.99      578.74     10.25 o 
  10   1   5        8.63       12.78      5.13 o 
  11   1   5      418.41      383.03     10.44 o 
  12   1   5      187.41      191.41     14.30 o 
  13   1   5        9.09        1.46      9.94 o 
 -16   2   5      314.81      352.54      7.11 o 
 -15   2   5        0.22       -0.17      5.57 o 
 -14   2   5      711.30      777.82     11.20 o 
 -13   2   5     1317.51     1347.55     19.42 o 
 -12   2   5        0.05       -1.22      5.00 o 
 -11   2   5      223.46      221.13      6.20 o 
 -10   2   5     1136.48     1024.66     13.41 o 
  -9   2   5       87.72       76.39      5.28 o 
  -8   2   5     1589.66     1533.76     15.37 o 
  -7   2   5     2981.76     2693.73     79.65 o 
  -6   2   5        4.24        1.67      5.62 o 
  -5   2   5     4554.15     4339.84    111.72 o 
  -4   2   5     3284.81     2893.44    154.39 o 
  -3   2   5      217.27      172.90      9.74 o 
  -2   2   5     6792.58     6734.49    196.14 o 
  -1   2   5     4475.68     4354.98     40.95 o 
   0   2   5        0.36       -0.11      4.44 o 
   1   2   5     7228.00     7624.32    113.44 o 
   2   2   5     1868.40     1857.47     25.05 o 
   3   2   5       69.41       98.11     24.25 o 
   4   2   5     4276.24     4307.43     39.95 o 
   5   2   5     1535.32     1623.14     66.26 o 
   6   2   5        0.83        5.43      5.13 o 
   7   2   5     1207.04     1170.06     44.01 o 
   8   2   5     1177.10     1043.16     14.74 o 
   9   2   5       42.24       39.69      5.78 o 
  10   2   5     1075.73     1111.12     20.84 o 
  11   2   5      868.58      838.24     17.02 o 
  12   2   5       28.51       31.50      5.58 o 
  13   2   5       38.27       37.58      6.65 o 
 -16   3   5       90.41      118.74      7.69 o 
 -15   3   5      301.78      318.35      8.75 o 
 -14   3   5       84.01       75.56     10.47 o 
 -13   3   5      650.79      659.15     11.55 o 
 -12   3   5      426.20      451.45     10.48 o 
 -11   3   5      400.22      334.44      7.15 o 
 -10   3   5       10.67       12.53      4.84 o 
  -9   3   5      266.96      241.37      6.24 o 
  -8   3   5      345.28      337.53      6.40 o 
  -7   3   5      341.51      330.97      9.17 o 
  -6   3   5     3510.71     3340.39     28.58 o 
  -5   3   5       95.83       95.64      7.18 o 
  -4   3   5      185.51      195.19     13.25 o 
  -3   3   5     1965.99     1808.17     65.86 o 
  -2   3   5       50.78       81.91      8.71 o 
  -1   3   5     1900.95     1857.26     20.03 o 
   0   3   5     2706.38     2936.32     18.70 o 
   1   3   5      441.60      384.49     12.89 o 
   2   3   5      925.32      876.76     17.90 o 
   3   3   5     1142.88     1204.57     21.53 o 
   4   3   5      403.04      364.25     24.91 o 
   5   3   5     1064.52     1085.95     55.59 o 
   6   3   5      476.59      413.02      9.07 o 
   7   3   5       45.91       39.50      6.79 o 
   8   3   5      608.05      567.51     16.44 o 
   9   3   5      465.54      441.11     11.15 o 
  10   3   5       24.04       17.02      5.42 o 
  11   3   5      137.85      137.19      7.66 o 
  12   3   5      181.86      182.25      7.53 o 
  13   3   5        7.63       -0.53      4.85 o 
 -16   4   5       48.74       59.90      6.36 o 
 -15   4   5        6.57        2.37      3.80 o 
 -14   4   5       12.97       12.98      4.42 o 
 -13   4   5        7.29        3.12      4.88 o 
 -12   4   5       53.69       59.60      5.96 o 
 -11   4   5      187.47      167.80      5.38 o 
 -10   4   5       32.82       23.16      4.53 o 
  -9   4   5       82.65       66.22      4.40 o 
  -8   4   5      120.20       91.25      4.24 o 
  -7   4   5      323.24      313.98      5.61 o 
  -6   4   5        8.82       11.25      6.15 o 
  -5   4   5       28.65       30.68      6.66 o 
  -4   4   5       88.12      101.75      7.02 o 
  -3   4   5      480.83      465.06     10.56 o 
  -2   4   5       70.87      109.25      7.08 o 
  -1   4   5      550.73      759.86    105.49 o 
   0   4   5      179.37      218.82      9.47 o 
   1   4   5       87.75       86.46      7.52 o 
   2   4   5      344.45      349.66     10.15 o 
   3   4   5       11.97       12.87      7.43 o 
   4   4   5       49.87       41.56      6.08 o 
   5   4   5      193.34      219.45     11.93 o 
   6   4   5       91.68       84.79      7.03 o 
   7   4   5       21.39       11.88      5.62 o 
   8   4   5      160.83      133.33      8.77 o 
   9   4   5       12.79       17.01      6.38 o 
  10   4   5       10.99        5.07      7.09 o 
  11   4   5        0.05        2.43      9.44 o 
  12   4   5        0.55        2.37      6.18 o 
  13   4   5        0.93       -2.51      4.70 o 
 -16   5   5      104.02      126.69      6.89 o 
 -15   5   5      404.97      442.50      8.03 o 
 -14   5   5        0.46        2.13      4.27 o 
 -13   5   5       30.17       38.80      5.28 o 
 -12   5   5      316.31      304.67     12.96 o 
 -11   5   5       20.46       22.99      4.55 o 
 -10   5   5      205.18      215.28      6.16 o 
  -9   5   5     1245.66     1142.70     22.02 o 
  -8   5   5      876.41      812.73     10.32 o 
  -7   5   5      121.81      118.94      4.69 o 
  -6   5   5      143.14      138.62      4.89 o 
  -5   5   5      405.42      388.22     12.55 o 
  -4   5   5      577.77      614.59     12.10 o 
  -3   5   5     1232.14     1319.79    121.79 o 
  -2   5   5     2258.53     2590.50    300.83 o 
  -1   5   5      663.38      647.93     38.17 o 
   0   5   5      610.21      692.66     12.28 o 
   1   5   5        4.26        4.58      6.54 o 
   2   5   5      536.98      565.61     12.51 o 
   3   5   5     2015.58     2043.28     47.31 o 
   4   5   5        8.22       11.05      4.47 o 
   5   5   5      298.57      306.39     11.49 o 
   6   5   5     1007.52     1015.33     20.24 o 
   7   5   5      463.93      385.95      7.70 o 
   8   5   5      601.07      575.38     26.85 o 
   9   5   5      232.79      234.24     11.32 o 
  10   5   5       24.96       21.31      6.97 o 
  11   5   5      120.16      122.67      8.15 o 
  12   5   5       81.99       86.70     18.02 o 
  13   5   5        2.26       -2.65      7.16 o 
 -15   6   5        9.81        7.57      3.20 o 
 -14   6   5      502.60      544.66     11.44 o 
 -13   6   5      777.62      758.45     11.74 o 
 -12   6   5       10.92        8.39      4.58 o 
 -11   6   5     1491.71     1456.25     39.21 o 
 -10   6   5     1624.05     1623.80     16.24 o 
  -9   6   5      604.57      587.28     16.30 o 
  -8   6   5     4339.80     4085.48     51.63 o 
  -7   6   5     2629.86     2500.14     27.00 o 
  -6   6   5      199.03      198.23      5.07 o 
  -5   6   5     2763.18     2549.78     35.09 o 
  -4   6   5     2681.61     2772.13    148.69 o 
  -3   6   5       20.47       45.07      8.50 o 
  -2   6   5     2616.92     3124.60    408.57 o 
  -1   6   5      840.06      882.65     38.56 o 
   0   6   5       11.09        8.65      6.13 o 
   1   6   5     1590.02     1581.83     20.78 o 
   2   6   5     1072.22     1031.56     12.82 o 
   3   6   5       70.46       71.45      5.73 o 
   4   6   5     2550.44     2661.04     56.66 o 
   5   6   5     1712.74     1717.47     25.23 o 
   6   6   5       26.88       28.47      5.57 o 
   7   6   5     1728.20     1673.83     57.55 o 
   8   6   5      555.69      546.91      9.93 o 
   9   6   5        0.28        6.70      5.74 o 
  10   6   5      307.40      325.42     11.09 o 
  11   6   5      326.95      337.78      9.84 o 
  12   6   5        9.96        6.24      5.51 o 
 -15   7   5      127.95      132.70      4.59 o 
 -14   7   5       53.01       51.90      4.30 o 
 -13   7   5       46.82       41.83      4.66 o 
 -12   7   5      687.03      667.21     11.43 o 
 -11   7   5      248.54      244.78      6.68 o 
 -10   7   5       18.75        9.14      3.60 o 
  -9   7   5      490.20      485.49     10.33 o 
  -8   7   5       10.21       12.57      3.71 o 
  -7   7   5       79.16       86.17      4.54 o 
  -6   7   5     1025.11      911.67     13.24 o 
  -5   7   5      327.29      305.54      5.86 o 
  -4   7   5     1043.57     1010.91     38.57 o 
  -3   7   5      943.55     1202.78     63.11 o 
  -2   7   5       10.24       17.51      4.53 o 
  -1   7   5     1840.58     2082.00     88.67 o 
   0   7   5     3479.26     3414.08    108.52 o 
   1   7   5       52.71       64.65      6.84 o 
   2   7   5      554.85      535.00     12.63 o 
   3   7   5     1214.91     1258.63     45.90 o 
   4   7   5       35.29       35.65      5.18 o 
   5   7   5      187.27      197.24     11.68 o 
   6   7   5      588.62      632.29     11.83 o 
   7   7   5      143.77      128.25      7.00 o 
   8   7   5      474.02      521.56      8.78 o 
   9   7   5      581.79      631.10     10.97 o 
  10   7   5        0.12       -4.35      5.40 o 
  11   7   5      111.89      123.28     14.05 o 
  12   7   5      135.74      115.03     26.50 o 
 -14   8   5       13.27        9.74      3.56 o 
 -13   8   5       33.80       34.08      4.47 o 
 -12   8   5        1.65        2.96      4.44 o 
 -11   8   5       63.05       55.09      4.67 o 
 -10   8   5      101.10       97.00      5.29 o 
  -9   8   5        5.09        1.78      3.26 o 
  -8   8   5       20.86       14.34      3.45 o 
  -7   8   5       76.57       58.83      3.89 o 
  -6   8   5       57.49       52.22      4.24 o 
  -5   8   5       11.30        8.28      4.12 o 
  -4   8   5      188.03      192.91      5.55 o 
  -3   8   5      484.09      567.50     23.48 o 
  -2   8   5       78.49       75.46      4.36 o 
  -1   8   5      117.63      124.31      4.61 o 
   0   8   5        4.47        8.56      4.19 o 
   1   8   5      338.88      321.18      8.00 o 
   2   8   5        1.91        5.25      5.99 o 
   3   8   5        6.57        2.82      4.07 o 
   4   8   5       18.84       14.54      4.49 o 
   5   8   5       40.56       29.36      5.35 o 
   6   8   5        4.39        7.30      5.31 o 
   7   8   5      144.17      142.78      6.55 o 
   8   8   5       24.37       26.34      5.47 o 
   9   8   5       10.63        4.71      5.32 o 
  10   8   5      158.30      156.69      6.20 o 
  11   8   5       28.26       34.82     10.87 o 
 -14   9   5       98.89       90.36      6.63 o 
 -13   9   5       13.60       10.46      3.70 o 
 -12   9   5      180.53      185.55      5.68 o 
 -11   9   5       11.67       15.60      5.43 o 
 -10   9   5      141.00      138.67      5.39 o 
  -9   9   5      298.84      309.34      5.16 o 
  -8   9   5      803.50      753.95      8.66 o 
  -7   9   5        6.52       10.85      3.80 o 
  -6   9   5       91.18       87.32      4.47 o 
  -5   9   5       22.60       22.15      4.36 o 
  -4   9   5     3210.68     3162.82     30.48 o 
  -3   9   5      535.41      524.56     10.13 o 
  -2   9   5       51.47       68.24      4.36 o 
  -1   9   5      173.06      150.80      5.28 o 
   0   9   5      173.82      194.59      5.89 o 
   1   9   5       12.42        8.21      5.69 o 
   2   9   5      351.71      313.19      7.34 o 
   3   9   5      310.56      324.62      8.46 o 
   4   9   5        0.64        0.94      4.23 o 
   5   9   5       65.59       76.73      5.68 o 
   6   9   5      144.01      147.11      6.24 o 
   7   9   5       36.78       34.32      5.17 o 
   8   9   5      111.45      104.98      6.44 o 
   9   9   5      617.38      639.26     13.19 o 
  10   9   5        2.43        0.82      5.25 o 
  11   9   5        7.17       14.14      7.95 o 
 -13  10   5      212.77      227.13      5.53 o 
 -12  10   5       37.46       38.72      4.07 o 
 -11  10   5      869.01      859.13     14.09 o 
 -10  10   5      265.72      262.29      6.60 o 
  -9  10   5        0.03        1.29      3.99 o 
  -8  10   5     1208.10     1157.90     14.19 o 
  -7  10   5     1343.60     1335.39     19.17 o 
  -6  10   5        0.69        0.09      4.23 o 
  -5  10   5     1303.18     1249.57     34.03 o 
  -4  10   5     2463.29     2301.78     51.38 o 
  -3  10   5      156.26      158.13      5.09 o 
  -2  10   5     1168.57     1117.44     30.30 o 
  -1  10   5     2921.43     2773.25     59.11 o 
   0  10   5        0.98        6.28      4.62 o 
   1  10   5     1613.76     1544.20     14.31 o 
   2  10   5     2125.92     2032.37     14.34 o 
   3  10   5      268.67      261.58      7.30 o 
   4  10   5     1311.93     1359.67     20.14 o 
   5  10   5      473.19      502.83     10.31 o 
   6  10   5      356.53      334.78     12.43 o 
   7  10   5     1168.05     1147.51     16.11 o 
   8  10   5      312.39      312.29      8.40 o 
   9  10   5       26.85        8.54      8.35 o 
  10  10   5      191.72      214.98     18.95 o 
 -12  11   5      395.47      350.21     36.22 o 
 -11  11   5      128.69      107.32      4.89 o 
 -10  11   5      241.19      213.96     14.84 o 
  -9  11   5      849.58      852.50     25.14 o 
  -8  11   5       78.17       89.82      6.52 o 
  -7  11   5      591.39      573.84      7.57 o 
  -6  11   5      259.76      255.37      5.57 o 
  -5  11   5       91.67       85.24      5.19 o 
  -4  11   5      420.74      440.02      9.93 o 
  -3  11   5      359.76      328.27      8.09 o 
  -2  11   5       58.89       61.89      4.29 o 
  -1  11   5      868.77      777.51     10.38 o 
   0  11   5      705.28      679.94     11.53 o 
   1  11   5       13.30       20.16      4.28 o 
   2  11   5      276.13      254.42      6.81 o 
   3  11   5      943.13      926.66     11.30 o 
   4  11   5      192.90      197.80      7.53 o 
   5  11   5      248.18      261.35      8.86 o 
   6  11   5      253.24      254.05     10.07 o 
   7  11   5       50.43       64.93      8.87 o 
   8  11   5        5.53        2.27      5.48 o 
   9  11   5       65.25       72.96      7.29 o 
 -12  12   5        0.55        1.33      4.24 o 
 -11  12   5        7.34        6.01      3.49 o 
 -10  12   5        4.97        0.21      3.89 o 
  -9  12   5       42.30       40.15      4.70 o 
  -8  12   5       22.74       24.49      3.89 o 
  -7  12   5       20.08       20.01      3.74 o 
  -6  12   5       22.73       24.96      4.37 o 
  -5  12   5      411.05      403.78     10.09 o 
  -4  12   5      215.35      203.98      5.63 o 
  -3  12   5      143.12      144.96      7.22 o 
  -2  12   5       11.81       17.37      3.99 o 
  -1  12   5       11.24        6.94      4.13 o 
   0  12   5      181.32      149.18      6.13 o 
   1  12   5        9.78       10.28      4.75 o 
   2  12   5      183.22      175.71      5.81 o 
   3  12   5        1.35       -0.91      5.28 o 
   4  12   5        2.59        7.93      5.59 o 
   5  12   5        0.23        6.92     10.60 o 
   6  12   5       46.80       44.01      7.51 o 
   7  12   5      115.14      107.30      6.96 o 
   8  12   5      328.25      318.66      8.26 o 
   9  12   5       20.49       16.17      5.83 o 
 -10  13   5       48.10       51.85      4.30 o 
  -9  13   5      536.86      556.31      8.51 o 
  -8  13   5        4.42       -0.38      3.68 o 
  -7  13   5       39.11       26.61      3.59 o 
  -6  13   5       10.00       12.04      5.49 o 
  -5  13   5        0.61        2.42      5.64 o 
  -4  13   5       12.28       11.56      5.11 o 
  -3  13   5      257.03      285.96      7.13 o 
  -2  13   5       55.10       60.83      5.84 o 
  -1  13   5      326.05      325.18      5.95 o 
   0  13   5      273.50      259.72     11.84 o 
   1  13   5       56.02       52.42      4.76 o 
   2  13   5      140.42      127.65      5.35 o 
   3  13   5      128.09      124.11      5.96 o 
   4  13   5       21.36       28.03      5.29 o 
   5  13   5      142.31      144.92      8.04 o 
   6  13   5      226.45      243.32      6.64 o 
   7  13   5       49.62       33.80      3.95 o 
   8  13   5       18.24        9.01      5.57 o 
  -9  14   5        1.33       -0.80      5.04 o 
  -8  14   5      503.33      518.95      7.66 o 
  -7  14   5      422.65      415.39      8.51 o 
  -6  14   5       57.12       53.42      5.31 o 
  -5  14   5     1144.97     1238.50     13.92 o 
  -4  14   5      694.00      763.34     15.06 o 
  -3  14   5       72.08       74.19      4.75 o 
  -2  14   5      852.11      920.77      9.76 o 
  -1  14   5      535.44      651.76     64.59 o 
   0  14   5        0.13       19.25     12.08 o 
   1  14   5      493.23      513.71      6.95 o 
   2  14   5      216.07      247.64      5.58 o 
   3  14   5       38.81       36.16      4.79 o 
   4  14   5      225.05      239.77      6.52 o 
   5  14   5      209.94      256.32      6.36 o 
   6  14   5        3.43       -0.93      3.55 o 
  -7  15   5        9.98        5.92      3.30 o 
  -6  15   5      360.68      326.91     46.56 o 
  -5  15   5        4.80        6.70      4.07 o 
  -4  15   5      159.36      106.32      7.69 o 
  -3  15   5      517.66      557.57     10.64 o 
  -2  15   5       53.33      117.44     32.21 o 
  -1  15   5       72.14       89.12      5.32 o 
   0  15   5      684.03      704.72      7.60 o 
   1  15   5      315.95      340.86      6.89 o 
   2  15   5      203.32      192.91      5.41 o 
   3  15   5      448.16      492.02      8.49 o 
   4  15   5       12.70       11.48      3.87 o 
   5  15   5      122.72       97.01      8.75 o 
  -5  16   5       27.49       21.47      5.57 o 
  -4  16   5      102.11      109.58     18.02 o 
  -3  16   5       32.89       37.70      8.61 o 
  -2  16   5        1.87        1.83      6.36 o 
  -1  16   5       25.04       30.40      6.10 o 
   0  16   5      118.24      105.88      6.89 o 
   1  16   5       44.86       69.37     39.09 o 
 -14   0   6        1.92        3.71      6.36 o 
 -13   0   6      417.12      478.84     31.94 o 
 -12   0   6      421.47      392.48     22.53 o 
 -11   0   6      298.30      290.50     12.80 o 
 -10   0   6      470.96      432.20     13.52 o 
  -9   0   6     1473.74     1289.47     19.08 o 
  -8   0   6      558.15      450.50     11.85 o 
  -7   0   6       37.78       42.77      5.36 o 
  -6   0   6     2135.30     2136.07     75.33 o 
  -5   0   6     1079.14     1017.64     44.13 o 
  -4   0   6      879.40      788.52     23.32 o 
  -3   0   6     2553.15     2327.14     34.99 o 
  -2   0   6     1140.16     1050.39     24.12 o 
  -1   0   6      269.29      247.56     14.31 o 
   1   0   6      373.11      348.56     11.55 o 
   2   0   6      713.56      728.45     11.90 o 
   3   0   6     5882.17     5851.26     46.65 o 
   4   0   6      434.75      426.58     21.87 o 
   5   0   6      636.75      589.09     11.24 o 
   6   0   6     1601.42     1618.73     16.74 o 
   7   0   6       39.45       45.09      6.86 o 
   8   0   6      149.69      126.30      9.28 o 
   9   0   6      887.77      922.10     25.05 o 
  10   0   6       22.02       17.92      6.33 o 
  11   0   6      253.13      253.97     21.20 o 
  12   0   6      213.41      240.13     10.34 o 
 -15   1   6       22.80       26.24      5.57 o 
 -14   1   6      224.78      260.11     14.18 o 
 -13   1   6      464.30      470.23      9.46 o 
 -12   1   6        9.21       22.81      5.01 o 
 -11   1   6      147.29      157.71      5.38 o 
 -10   1   6     1139.97     1069.42     20.70 o 
  -9   1   6       23.00       10.54      4.84 o 
  -8   1   6     1018.41      934.07     10.96 o 
  -7   1   6     1348.60     1205.34     10.72 o 
  -6   1   6      576.45      544.27      7.65 o 
  -5   1   6     1401.23     1348.80     25.62 o 
  -4   1   6      305.12      311.73     11.20 o 
  -3   1   6      303.99      325.34     11.80 o 
  -2   1   6     2430.45     2269.78     40.16 o 
  -1   1   6     1349.91     1262.68     17.71 o 
   0   1   6       38.82       30.39      5.13 o 
   1   1   6     1775.89     1764.46     14.58 o 
   2   1   6      448.40      419.00      6.04 o 
   3   1   6      267.02      238.38      5.55 o 
   4   1   6      752.49      708.25     10.19 o 
   5   1   6      388.17      336.94      7.32 o 
   6   1   6       13.46        6.64      4.67 o 
   7   1   6      477.52      443.27      7.33 o 
   8   1   6      112.03      103.16      5.14 o 
   9   1   6       12.36       19.12      5.05 o 
  10   1   6      313.66      294.87      7.68 o 
  11   1   6        5.97        2.11      3.77 o 
  12   1   6       74.03       72.64      4.24 o 
 -15   2   6       36.32       41.83      4.52 o 
 -14   2   6       55.13       61.30      6.36 o 
 -13   2   6        1.69        5.17      5.88 o 
 -12   2   6       11.51        8.87      4.86 o 
 -11   2   6       86.57       80.05      5.34 o 
 -10   2   6       31.83       14.84      5.82 o 
  -9   2   6      244.29      196.02      6.92 o 
  -8   2   6        6.30        7.99      4.32 o 
  -7   2   6      310.06      267.74      5.79 o 
  -6   2   6        4.50        5.99      4.06 o 
  -5   2   6      492.40      473.02      7.05 o 
  -4   2   6       32.04       18.79      5.23 o 
  -3   2   6        7.78        9.78      4.38 o 
  -2   2   6      294.44      292.62     11.37 o 
  -1   2   6      426.09      423.61     10.31 o 
   0   2   6        1.76        5.11      3.50 o 
   1   2   6      293.06      281.25      5.68 o 
   2   2   6       23.30       25.99      4.42 o 
   3   2   6       56.48       53.72      4.68 o 
   4   2   6       40.05       47.96      4.89 o 
   5   2   6      452.11      482.35     17.52 o 
   6   2   6      342.69      342.15      7.48 o 
   7   2   6       14.02       11.43      4.66 o 
   8   2   6        3.12        1.59      4.09 o 
   9   2   6       57.71       63.54      5.54 o 
  10   2   6        2.43        1.86      7.56 o 
  11   2   6        7.71        6.49      4.73 o 
  12   2   6        2.47        1.25      4.45 o 
 -15   3   6        5.96        3.60      3.88 o 
 -14   3   6      311.03      328.99      8.48 o 
 -13   3   6      448.16      454.59      9.85 o 
 -12   3   6        3.04        7.50      6.22 o 
 -11   3   6      740.61      761.52     10.90 o 
 -10   3   6      165.68      158.88      5.85 o 
  -9   3   6       13.43        9.96      3.90 o 
  -8   3   6     1527.52     1420.79     13.11 o 
  -7   3   6      252.64      203.11      5.55 o 
  -6   3   6      259.44      207.92      5.50 o 
  -5   3   6     1042.20     1049.32     14.60 o 
  -4   3   6      329.88      295.84     11.09 o 
  -3   3   6      183.69      164.33      5.13 o 
  -2   3   6     1192.27     1146.03     24.30 o 
  -1   3   6      235.19      204.21      5.67 o 
   0   3   6       51.00       57.04      4.12 o 
   1   3   6      577.17      544.14      9.07 o 
   2   3   6      293.46      334.76      6.04 o 
   3   3   6      129.72      120.15      5.49 o 
   4   3   6     1096.00     1033.34     25.70 o 
   5   3   6     1488.37     1571.69     64.99 o 
   6   3   6      101.44       86.91      5.69 o 
   7   3   6      501.39      443.37     16.26 o 
   8   3   6       29.49       31.94      5.49 o 
   9   3   6      144.69      129.92      9.92 o 
  10   3   6      142.25      150.03      8.11 o 
  11   3   6       52.69       60.17      6.05 o 
  12   3   6       84.07       82.64      4.90 o 
 -15   4   6      248.78      288.16      7.42 o 
 -14   4   6      293.46      270.05     16.17 o 
 -13   4   6      288.04      283.81      8.33 o 
 -12   4   6      978.67      961.70     13.43 o 
 -11   4   6      279.62      243.82      8.00 o 
 -10   4   6      875.52      829.71     18.91 o 
  -9   4   6     1918.40     1646.82     12.84 o 
  -8   4   6      592.98      501.77      8.41 o 
  -7   4   6     1314.85     1275.15     11.44 o 
  -6   4   6     2957.89     2731.27     25.74 o 
  -5   4   6      972.26      874.52     13.87 o 
  -4   4   6      711.25      681.15     10.13 o 
  -3   4   6     2543.23     2455.06     43.77 o 
  -2   4   6     1035.90     1155.10     57.77 o 
  -1   4   6      927.74      993.79     57.79 o 
   0   4   6     1133.84     1327.52     44.01 o 
   1   4   6        2.83        6.44      3.25 o 
   2   4   6      470.23      481.44      8.59 o 
   3   4   6      563.03      649.43     12.36 o 
   4   4   6       98.89      120.51      6.12 o 
   5   4   6      537.22      633.60     13.35 o 
   6   4   6     2003.87     1937.21     31.94 o 
   7   4   6      195.91      186.99      9.14 o 
   8   4   6      255.22      229.83     12.86 o 
   9   4   6      253.56      295.10     12.59 o 
  10   4   6      142.57      169.77     16.96 o 
  11   4   6       76.00       69.31      6.11 o 
  12   4   6      322.68      305.60      9.81 o 
 -15   5   6        9.07       15.64      5.30 o 
 -14   5   6      336.45      366.89     26.64 o 
 -13   5   6      270.16      241.18      6.26 o 
 -12   5   6        8.19       12.20      6.02 o 
 -11   5   6      666.22      642.57     21.47 o 
 -10   5   6      385.83      377.69     15.56 o 
  -9   5   6       30.83       31.76      4.76 o 
  -8   5   6        6.99       -0.76      4.42 o 
  -7   5   6       45.42       39.65      5.41 o 
  -6   5   6       86.19       81.95      5.13 o 
  -5   5   6      723.40      706.24     13.75 o 
  -4   5   6      681.72      602.42      9.25 o 
  -3   5   6      444.48      420.68      8.88 o 
  -2   5   6     3776.46     3562.56     31.28 o 
  -1   5   6     1360.99     1741.89    118.67 o 
   0   5   6      321.12      377.10     18.03 o 
   1   5   6     1985.46     1982.54     51.29 o 
   2   5   6     1256.00     1389.33     12.88 o 
   3   5   6      113.64      133.62      7.33 o 
   4   5   6     1536.54     1571.95     50.76 o 
   5   5   6       77.39       73.19      8.43 o 
   6   5   6        3.11        4.58      7.59 o 
   7   5   6      562.31      523.18     14.58 o 
   8   5   6      166.90      168.59     11.79 o 
   9   5   6       69.79       68.34      9.81 o 
  10   5   6      434.15      505.70     10.49 o 
  11   5   6       75.17       69.71     12.32 o 
 -14   6   6       27.94       22.63      4.30 o 
 -13   6   6       36.02       34.64      5.13 o 
 -12   6   6        0.12       -0.54      5.16 o 
 -11   6   6        0.41        0.01      5.13 o 
 -10   6   6      174.80      173.77      6.37 o 
  -9   6   6      232.09      221.15      6.41 o 
  -8   6   6      133.00      126.50      5.53 o 
  -7   6   6       58.46       50.71      4.44 o 
  -6   6   6       27.33       26.58      4.69 o 
  -5   6   6        2.68        5.76      4.61 o 
  -4   6   6      247.72      246.61     15.36 o 
  -3   6   6      655.78      648.51     52.87 o 
  -2   6   6      105.71      164.06     12.32 o 
  -1   6   6      166.44      197.49     10.13 o 
   0   6   6      222.97      250.77      8.96 o 
   1   6   6        3.57        3.94      4.09 o 
   2   6   6       90.12       84.10      5.43 o 
   3   6   6      214.44      222.38     10.81 o 
   4   6   6      110.68      120.96      9.62 o 
   5   6   6       19.55       10.34      8.81 o 
   6   6   6        2.14       -2.22      7.55 o 
   7   6   6       22.28       16.40      9.51 o 
   8   6   6        3.27        4.77      8.90 o 
   9   6   6        0.22       -1.15      7.59 o 
  10   6   6        1.02       11.05      8.08 o 
  11   6   6       31.14       29.46      5.43 o 
 -14   7   6      148.65      149.41     18.95 o 
 -13   7   6      240.30      244.45     25.05 o 
 -12   7   6        2.99        2.37      4.20 o 
 -11   7   6      212.41      234.02      6.05 o 
 -10   7   6      168.36      161.24      5.84 o 
  -9   7   6        1.54       -3.47      3.98 o 
  -8   7   6       28.70       28.84      4.75 o 
  -7   7   6      101.86       85.12      4.73 o 
  -6   7   6        9.78       13.81      4.49 o 
  -5   7   6      318.16      307.36      8.70 o 
  -4   7   6      361.02      406.07     26.93 o 
  -3   7   6      213.22      256.82     22.30 o 
  -2   7   6     1739.64     2027.57    147.83 o 
  -1   7   6      530.38      577.93     15.29 o 
   0   7   6       53.70       52.50      5.94 o 
   1   7   6     2488.66     2599.48     21.88 o 
   2   7   6      737.42      745.30     24.53 o 
   3   7   6      132.44      135.34      4.84 o 
   4   7   6      584.07      650.21     14.05 o 
   5   7   6       57.22       78.81      7.84 o 
   6   7   6        4.31        0.05      7.39 o 
   7   7   6        1.89        3.48      8.97 o 
   8   7   6      188.90      200.56     14.98 o 
   9   7   6      250.55      250.46      9.81 o 
  10   7   6      285.04      262.45     51.15 o 
 -13   8   6       81.12       72.90     12.99 o 
 -12   8   6      738.00      731.76     52.61 o 
 -11   8   6       94.96       80.14      5.14 o 
 -10   8   6      416.77      412.09      7.42 o 
  -9   8   6     1534.54     1408.01     13.74 o 
  -8   8   6      244.71      221.99      7.27 o 
  -7   8   6     1447.66     1383.00     24.98 o 
  -6   8   6     2639.03     2411.03     76.20 o 
  -5   8   6     1115.38     1147.42     17.53 o 
  -4   8   6       98.17       98.10      6.47 o 
  -3   8   6     1492.42     1830.31    132.01 o 
  -2   8   6      230.93      276.88      9.44 o 
  -1   8   6        6.19       11.17      4.64 o 
   0   8   6      956.12      947.29     16.18 o 
   1   8   6      357.22      295.95      8.15 o 
   2   8   6      245.50      239.91      8.17 o 
   3   8   6      613.16      631.61     10.25 o 
   4   8   6       11.67       24.76      7.73 o 
   5   8   6      752.85      737.86     12.14 o 
   6   8   6     1001.57     1055.71     63.21 o 
   7   8   6       81.70       78.68      9.28 o 
   8   8   6       70.28       79.17      6.70 o 
   9   8   6      574.76      607.52     38.70 o 
  10   8   6        5.93        0.93      3.49 o 
 -13   9   6      102.78       85.82     35.38 o 
 -12   9   6       25.41       29.05      7.95 o 
 -11   9   6      295.74      265.63      7.02 o 
 -10   9   6      446.07      443.72     10.07 o 
  -9   9   6        8.00       -0.96      4.82 o 
  -8   9   6      528.21      513.13      8.33 o 
  -7   9   6      446.11      400.74      9.46 o 
  -6   9   6      651.41      604.02     11.08 o 
  -5   9   6     1191.86     1118.25     32.34 o 
  -4   9   6      165.66      188.74     12.35 o 
  -3   9   6      303.92      309.36      8.52 o 
  -2   9   6      678.13      738.77     40.31 o 
  -1   9   6      708.27      724.45     37.61 o 
   0   9   6      224.54      187.02      6.75 o 
   1   9   6      806.80      780.17     14.84 o 
   2   9   6      347.96      349.65     11.48 o 
   3   9   6       16.76       10.89      5.20 o 
   4   9   6      728.32      683.35     28.30 o 
   5   9   6      354.68      352.28      9.94 o 
   6   9   6       22.59       23.68      4.67 o 
   7   9   6      448.74      491.89      8.23 o 
   8   9   6      113.96      111.92      6.92 o 
   9   9   6       26.11        9.72      4.26 o 
 -12  10   6        1.42        3.47      3.73 o 
 -11  10   6        0.06        0.92      3.88 o 
 -10  10   6       10.31       26.36     15.64 o 
  -9  10   6       27.79       23.79      6.36 o 
  -8  10   6      248.19      232.40     10.64 o 
  -7  10   6      257.04      251.58      6.69 o 
  -6  10   6        2.60        0.60      4.81 o 
  -5  10   6      110.16       97.22      5.96 o 
  -4  10   6      148.43      145.67      6.12 o 
  -3  10   6      169.64      173.23      7.48 o 
  -2  10   6        0.05       11.19      5.08 o 
  -1  10   6        1.45        6.94      4.55 o 
   0  10   6      164.21      159.59      7.08 o 
   1  10   6        4.57        5.25      5.28 o 
   2  10   6      177.36      168.56      5.68 o 
   3  10   6      189.08      205.39     10.21 o 
   4  10   6       38.95       36.87      6.68 o 
   5  10   6        0.09        0.50      6.53 o 
   6  10   6        4.35        1.61      4.94 o 
   7  10   6        3.18       -0.16      4.61 o 
   8  10   6        0.07       -0.50      4.19 o 
   9  10   6        1.02        4.77      6.89 o 
 -11  11   6        2.44        3.40      3.65 o 
 -10  11   6      151.52      191.02     17.23 o 
  -9  11   6        1.49        2.74      4.46 o 
  -8  11   6      103.20      107.43      7.04 o 
  -7  11   6       67.53       78.97      5.47 o 
  -6  11   6       35.60       40.12      6.82 o 
  -5  11   6      453.02      465.87     14.47 o 
  -4  11   6       26.99       25.30      6.65 o 
  -3  11   6       46.30       55.59      6.81 o 
  -2  11   6      923.25      930.00     12.97 o 
  -1  11   6       38.82      115.18     34.38 o 
   0  11   6      387.96      347.72      7.45 o 
   1  11   6      782.85      810.91     24.94 o 
   2  11   6      123.13      114.80      6.16 o 
   3  11   6        1.14        4.23      5.33 o 
   4  11   6      114.15      138.79      8.72 o 
   5  11   6      145.88      175.68      8.28 o 
   6  11   6        1.35        9.73      6.75 o 
   7  11   6       57.73       61.54      5.92 o 
   8  11   6       66.38       96.21      7.95 o 
 -10  12   6      126.32      142.07      6.10 o 
  -9  12   6      483.22      554.79      8.47 o 
  -8  12   6      201.88      245.51      7.55 o 
  -7  12   6      242.78      262.01      8.80 o 
  -6  12   6      945.89      972.28      9.86 o 
  -5  12   6      566.77      548.11      8.30 o 
  -4  12   6      127.62      138.38      7.80 o 
  -3  12   6      397.95      410.97      9.35 o 
  -2  12   6      157.44      222.00     12.36 o 
  -1  12   6      202.49      219.08     13.82 o 
   0  12   6      689.67      719.83     17.10 o 
   1  12   6      413.19      443.50      8.67 o 
   2  12   6      281.73      322.84      7.05 o 
   3  12   6      390.13      473.22      7.58 o 
   4  12   6      116.70      150.08      7.17 o 
   5  12   6      333.90      357.76      6.99 o 
   6  12   6      346.61      371.94      6.82 o 
   7  12   6        0.38        5.83      7.16 o 
  -8  13   6      400.68      418.51     11.40 o 
  -7  13   6      159.96      153.39      7.26 o 
  -6  13   6       66.66       71.05      6.44 o 
  -5  13   6      763.94      788.59     10.44 o 
  -4  13   6      763.67      796.91      8.90 o 
  -3  13   6        2.79       10.36      6.39 o 
  -2  13   6      658.15      667.73     12.89 o 
  -1  13   6      206.97      301.91     48.28 o 
   0  13   6        1.64       10.36      5.70 o 
   1  13   6      528.46      558.81      9.03 o 
   2  13   6      266.97      289.57      6.29 o 
   3  13   6       40.26       37.56      4.86 o 
   4  13   6      321.20      302.21      6.36 o 
   5  13   6      108.71      110.65      6.18 o 
  -6  14   6        5.39       23.33     19.08 o 
  -5  14   6        0.50        2.73      4.78 o 
  -4  14   6        7.52       14.31      6.06 o 
  -3  14   6       14.69        2.14      4.63 o 
  -2  14   6       13.31       10.45      4.96 o 
  -1  14   6      156.93      154.69      5.84 o 
   0  14   6       24.36       47.30      7.47 o 
   1  14   6       11.00       26.47      7.99 o 
   2  14   6       44.65       35.14      7.95 o 
   3  14   6       13.49       26.34     16.96 o 
   4  14   6       57.83       47.10      4.90 o 
  -4  15   6       29.75       55.66     10.07 o 
  -3  15   6        2.99       20.44     14.58 o 
  -2  15   6       52.09       72.93      7.06 o 
  -1  15   6       18.60       52.29      6.94 o 
   0  15   6        5.57       32.92     20.54 o 
   1  15   6      108.67      147.37      9.28 o 
 -14   1   7      231.03      248.62      9.01 o 
 -13   1   7      180.91      210.63      6.02 o 
 -12   1   7      430.61      493.88     12.19 o 
 -11   1   7       47.55       41.76      5.08 o 
 -10   1   7      186.15      196.73      7.35 o 
  -9   1   7      727.36      694.57     17.71 o 
  -8   1   7       23.57       21.10      5.36 o 
  -7   1   7     1717.64     1587.82     47.26 o 
  -6   1   7     1577.21     1491.13     29.63 o 
  -5   1   7      150.61      116.07      5.78 o 
  -4   1   7     1239.64     1078.92     25.97 o 
  -3   1   7     1578.77     1544.46     17.94 o 
  -2   1   7      198.80      169.61      4.99 o 
  -1   1   7      311.83      264.36      8.24 o 
   0   1   7     1135.23     1075.90     11.74 o 
   1   1   7       32.33       24.59      4.27 o 
   2   1   7      126.15      128.98      5.08 o 
   3   1   7       27.91       28.86      4.28 o 
   4   1   7       72.66       70.36      5.01 o 
   5   1   7       37.62       38.03      4.69 o 
   6   1   7      415.63      392.16     13.88 o 
   7   1   7       18.90       24.65      4.62 o 
   8   1   7      279.80      273.71      9.74 o 
   9   1   7      544.61      573.59     21.31 o 
  10   1   7        0.49       -3.60      3.60 o 
 -13   2   7      185.93      165.22      6.75 o 
 -12   2   7       10.39       32.67      6.67 o 
 -11   2   7     1247.80     1229.45     26.90 o 
 -10   2   7      668.40      570.38      9.91 o 
  -9   2   7        4.74        1.55      5.45 o 
  -8   2   7      412.78      411.54      9.32 o 
  -7   2   7      470.82      405.18      6.77 o 
  -6   2   7        8.62        4.14      4.40 o 
  -5   2   7      532.73      528.66     13.56 o 
  -4   2   7      840.72      775.76     14.87 o 
  -3   2   7        0.34       -1.36      5.32 o 
  -2   2   7      774.95      686.42     14.77 o 
  -1   2   7       78.64       83.03      4.53 o 
   0   2   7     1286.58     1224.56     10.62 o 
   1   2   7     2497.55     2311.17     21.77 o 
   2   2   7     1258.05     1259.09     31.26 o 
   3   2   7      191.30      165.34      5.95 o 
   4   2   7     1127.96     1082.23     16.73 o 
   5   2   7      472.39      509.07     10.20 o 
   6   2   7       92.31       76.64      6.10 o 
   7   2   7      831.54      837.03     10.85 o 
   8   2   7      321.03      358.37      7.04 o 
   9   2   7        4.08        5.20      4.78 o 
  10   2   7       40.83       37.20      3.86 o 
 -14   3   7        9.16        4.67      3.81 o 
 -13   3   7       51.94       47.86      7.78 o 
 -12   3   7      316.38      298.40      9.14 o 
 -11   3   7      115.52      119.31     10.69 o 
 -10   3   7      244.01      250.14      9.56 o 
  -9   3   7      243.98      234.92      7.87 o 
  -8   3   7       55.82       41.17      5.61 o 
  -7   3   7      327.32      289.75      7.40 o 
  -6   3   7      968.66      897.02     13.92 o 
  -5   3   7      751.55      718.88     18.31 o 
  -4   3   7      349.63      315.54      7.62 o 
  -3   3   7     1023.61     1061.44     21.09 o 
  -2   3   7       69.97       61.52      5.21 o 
  -1   3   7      905.75      832.61     12.89 o 
   0   3   7     2671.73     2570.01     18.05 o 
   1   3   7      566.42      546.85     10.34 o 
   2   3   7      292.52      290.54      6.26 o 
   3   3   7     1492.62     1480.11     33.54 o 
   4   3   7       26.76       19.79      4.54 o 
   5   3   7      400.12      437.05      7.83 o 
   6   3   7      420.91      425.73     23.77 o 
   7   3   7       23.84       25.65      5.37 o 
   8   3   7      194.81      223.73      7.54 o 
   9   3   7       86.93      102.38      5.73 o 
  10   3   7        0.51       -0.96      4.27 o 
 -14   4   7        3.45        2.39      3.37 o 
 -13   4   7       30.01       27.49      3.53 o 
 -12   4   7       12.76        7.49      6.54 o 
 -11   4   7        4.16        8.17      8.75 o 
 -10   4   7        0.63        3.19      9.28 o 
  -9   4   7        6.13        5.20      7.71 o 
  -8   4   7      427.76      384.76      7.83 o 
  -7   4   7       31.89       18.51      5.75 o 
  -6   4   7      167.55      152.33      6.93 o 
  -5   4   7      196.44      166.45      7.27 o 
  -4   4   7       44.09       37.51      6.12 o 
  -3   4   7      164.22      151.01      6.01 o 
  -2   4   7      144.92      160.15      8.72 o 
  -1   4   7       50.31       65.03      6.11 o 
   0   4   7       40.11       37.11      6.24 o 
   1   4   7      251.77      286.08      7.11 o 
   2   4   7       52.10       53.74      4.66 o 
   3   4   7      215.86      213.65      7.30 o 
   4   4   7       32.82       36.33      4.51 o 
   5   4   7       14.10        8.63      5.44 o 
   6   4   7        9.47       11.30      6.93 o 
   7   4   7        8.11        5.00      6.67 o 
   8   4   7        1.31        7.88      5.65 o 
   9   4   7        0.80        7.97      4.62 o 
  10   4   7       66.58       71.56      6.36 o 
 -13   5   7       71.24       65.00      8.48 o 
 -12   5   7      184.86      189.26      5.93 o 
 -11   5   7       42.10       42.27      4.45 o 
 -10   5   7      291.30      291.39      9.49 o 
  -9   5   7      517.61      542.08     31.28 o 
  -8   5   7       56.35       50.29      5.49 o 
  -7   5   7      427.82      398.56      7.98 o 
  -6   5   7      899.93      867.23     11.26 o 
  -5   5   7       27.68       21.34      6.70 o 
  -4   5   7      912.50      886.16     13.77 o 
  -3   5   7     1209.47     1165.85     16.33 o 
  -2   5   7      177.27      203.75      8.23 o 
  -1   5   7        2.37        1.89      4.45 o 
   0   5   7      842.43      934.59     73.21 o 
   1   5   7      224.33      224.01      6.26 o 
   2   5   7      136.92      126.50      7.47 o 
   3   5   7      435.16      426.39     19.70 o 
   4   5   7       19.36        2.90      5.51 o 
   5   5   7       52.24       41.36      6.69 o 
   6   5   7       36.98       44.05      7.02 o 
   7   5   7        1.87        7.74      6.35 o 
   8   5   7      227.02      208.29      8.51 o 
   9   5   7      257.36      306.49      8.97 o 
 -13   6   7      273.24      286.78      8.22 o 
 -12   6   7       14.66       13.05      3.49 o 
 -11   6   7      223.98      209.10      6.89 o 
 -10   6   7      670.07      669.70      9.95 o 
  -9   6   7        8.26       12.52      7.14 o 
  -8   6   7     1211.57     1189.78     12.09 o 
  -7   6   7     1092.82     1068.89     25.16 o 
  -6   6   7      143.19      150.41      9.74 o 
  -5   6   7     1601.31     1542.05     48.40 o 
  -4   6   7      271.80      279.53     20.70 o 
  -3   6   7       15.08       24.47      7.84 o 
  -2   6   7      408.75      455.01     23.02 o 
  -1   6   7      238.02      325.76     21.76 o 
   0   6   7       18.15        9.77      4.48 o 
   1   6   7      965.28     1010.22     39.53 o 
   2   6   7      317.53      343.01      7.21 o 
   3   6   7      154.79      144.90      6.50 o 
   4   6   7      531.74      550.42     14.22 o 
   5   6   7      290.62      306.20      8.71 o 
   6   6   7      184.86      175.58      9.02 o 
   7   6   7      336.71      294.79      7.99 o 
   8   6   7      516.62      564.43      9.75 o 
   9   6   7        0.24        3.05      3.80 o 
 -12   7   7      356.47      382.26     16.43 o 
 -11   7   7      141.99      114.49      5.38 o 
 -10   7   7      219.52      227.04     11.03 o 
  -9   7   7      368.51      366.76     11.17 o 
  -8   7   7      111.03      115.65      6.14 o 
  -7   7   7      675.94      681.22     10.15 o 
  -6   7   7      522.17      507.23     10.83 o 
  -5   7   7        4.16       -0.96      6.07 o 
  -4   7   7      167.78      175.30      8.11 o 
  -3   7   7      577.48      631.44     51.32 o 
  -2   7   7       16.40       36.27     11.36 o 
  -1   7   7     1046.17     1110.81     34.72 o 
   0   7   7     1098.46     1208.31     20.01 o 
   1   7   7      130.95      142.99      7.41 o 
   2   7   7      308.45      328.09      7.57 o 
   3   7   7      880.53      942.95     10.98 o 
   4   7   7       33.86       26.73      5.89 o 
   5   7   7      130.03      118.87      5.81 o 
   6   7   7      435.99      453.55     20.67 o 
   7   7   7        2.67        1.59      5.02 o 
   8   7   7       72.52       69.06      5.60 o 
 -12   8   7        0.64       -1.59      4.77 o 
 -11   8   7       12.06       23.77      5.57 o 
 -10   8   7       19.68       11.58      4.83 o 
  -9   8   7       33.69       27.39      5.57 o 
  -8   8   7        1.25        5.12      5.65 o 
  -7   8   7      126.51      125.55      7.23 o 
  -6   8   7      188.81      165.50      9.23 o 
  -5   8   7       32.74       30.34      6.28 o 
  -4   8   7      294.08      265.38      9.20 o 
  -3   8   7        2.18        3.41      6.29 o 
  -2   8   7       22.78       27.53      6.45 o 
  -1   8   7      254.91      258.64      8.38 o 
   0   8   7       13.06       16.00      7.95 o 
   1   8   7       67.29       74.99      7.71 o 
   2   8   7       61.23       56.74      4.76 o 
   3   8   7       18.21       21.83      4.50 o 
   4   8   7       16.21       13.35      4.56 o 
   5   8   7        2.72       -0.40      4.53 o 
   6   8   7       14.50        9.80      4.28 o 
   7   8   7        0.05       -1.59      4.35 o 
   8   8   7       35.77       28.94     11.40 o 
 -11   9   7        9.68       16.87      6.36 o 
 -10   9   7       93.80      130.66     16.57 o 
  -9   9   7      275.17      307.73     12.85 o 
  -8   9   7       27.25       16.81      4.65 o 
  -7   9   7        1.40       -3.75      7.24 o 
  -6   9   7       89.07       91.79      8.53 o 
  -5   9   7        0.30       -2.37      5.61 o 
  -4   9   7       52.92       58.04      9.43 o 
  -3   9   7     1135.87     1743.22    137.83 o 
  -2   9   7      247.16      360.22     70.50 o 
  -1   9   7      344.58      365.99     10.60 o 
   0   9   7      327.54      330.64     13.34 o 
   1   9   7        4.68        8.66      5.91 o 
   2   9   7      340.95      355.63     13.65 o 
   3   9   7      639.97      681.46     22.93 o 
   4   9   7       74.32       53.26      5.82 o 
   5   9   7      142.87      163.44      8.11 o 
   6   9   7       36.78       52.07      6.42 o 
   7   9   7       81.98       75.27      8.48 o 
 -10  10   7      290.03      346.42     10.60 o 
  -9  10   7       80.72      122.14     23.32 o 
  -8  10   7      630.93      696.93     35.52 o 
  -7  10   7      366.03      391.46     16.43 o 
  -6  10   7      135.75      156.28     11.53 o 
  -5  10   7      474.32      528.71     16.96 o 
  -4  10   7      405.70      483.51     20.14 o 
  -3  10   7       12.17       11.82      5.86 o 
  -2  10   7      876.64      975.77     37.37 o 
  -1  10   7      142.57      247.91      8.34 o 
   0  10   7        3.15        5.43      6.91 o 
   1  10   7      434.75      423.12     10.26 o 
   2  10   7       14.13       32.33      6.94 o 
   3  10   7        9.16       18.07     13.12 o 
   4  10   7      545.85      513.56     10.29 o 
   5  10   7      339.44      382.02      8.70 o 
   6  10   7       10.28       16.96      7.95 o 
  -9  11   7      237.04      232.42     36.97 o 
  -8  11   7       14.99       31.81     10.07 o 
  -7  11   7      101.55       91.53      7.63 o 
  -6  11   7      678.33      685.18     15.51 o 
  -5  11   7       11.47       21.93      7.19 o 
  -4  11   7      587.00      680.87     48.78 o 
  -3  11   7     1139.22     1368.95     84.13 o 
  -2  11   7      164.55      392.99     22.53 o 
  -1  11   7      263.61      242.85      8.75 o 
   0  11   7      444.84      420.43     12.26 o 
   1  11   7      104.13      121.92      6.39 o 
   2  11   7      327.88      340.27     15.90 o 
   3  11   7      163.73      170.61     19.75 o 
   4  11   7       61.96       81.27      5.72 o 
   5  11   7       63.13       58.38      5.35 o 
  -8  12   7      103.69      107.88      9.01 o 
  -7  12   7       52.60       41.90      7.63 o 
  -6  12   7        0.26       -6.03      6.03 o 
  -5  12   7       32.54       37.90      8.43 o 
  -4  12   7       48.48       59.78      6.01 o 
  -3  12   7        0.86       10.37      5.55 o 
  -2  12   7       84.20       93.50      7.13 o 
  -1  12   7        0.20        6.45      6.22 o 
   0  12   7        2.02       16.63      6.67 o 
   1  12   7        8.38       17.37      6.21 o 
   2  12   7        0.10       28.35     23.85 o 
   3  12   7        1.15       -2.89      5.40 o 
  -6  13   7      123.78       52.74      7.69 o 
  -5  13   7       17.73       28.53      9.28 o 
  -4  13   7      321.96      409.78     28.89 o 
  -3  13   7      203.71      269.77      9.01 o 
  -2  13   7       32.28       90.39      7.55 o 
  -1  13   7       15.27       30.38      7.52 o 
   0  13   7       83.60      108.70      5.30 o 
   1  13   7        5.76       44.34     27.30 o 
 -12   0   8      229.83      295.80     10.87 o 
 -11   0   8        6.02        1.86     10.60 o 
 -10   0   8      449.38      445.81     16.96 o 
  -8   0   8      467.98      453.76     14.31 o 
  -7   0   8      638.82      765.73     18.29 o 
  -6   0   8      327.62      357.33     13.52 o 
  -5   0   8        0.51        0.80      7.55 o 
  -4   0   8      467.69      445.44     11.22 o 
  -3   0   8     1123.23     1117.00     18.11 o 
  -2   0   8      203.62      184.50     10.87 o 
  -1   0   8      337.52      278.96     21.20 o 
   0   0   8      810.97      760.26     11.17 o 
   1   0   8       65.88       54.53      5.93 o 
   2   0   8     2497.59     2320.12     17.33 o 
   3   0   8     1595.01     1661.80     27.30 o 
   4   0   8      174.00      158.10      8.81 o 
   5   0   8      635.08      589.29     12.18 o 
   6   0   8      411.44      413.61     22.79 o 
   7   0   8       85.48       87.62      9.94 o 
 -12   1   8        0.18        6.10      5.90 o 
 -11   1   8      295.56      337.23      9.55 o 
 -10   1   8      125.18      113.92      9.57 o 
  -9   1   8        1.28        2.65      8.48 o 
  -8   1   8      384.79      310.96     27.70 o 
  -7   1   8      272.29      287.83      8.04 o 
  -6   1   8       10.09        5.63      5.45 o 
  -5   1   8      644.72      629.67     11.97 o 
  -4   1   8      319.72      298.20      7.78 o 
  -3   1   8       58.72       47.73      6.52 o 
  -2   1   8      545.50      515.30      9.70 o 
  -1   1   8      671.91      631.78     11.28 o 
   0   1   8       41.00       44.41      4.81 o 
   1   1   8       51.25       55.27      4.45 o 
   2   1   8      325.97      356.52      6.11 o 
   3   1   8       80.98       81.96      4.60 o 
   4   1   8      305.71      314.70      8.36 o 
   5   1   8      285.66      273.08      8.15 o 
   6   1   8       37.10       30.25      5.02 o 
   7   1   8       31.98       26.38      4.05 o 
   8   1   8      123.64      171.49      8.22 o 
 -12   2   8       43.32       62.65      5.80 o 
 -11   2   8       53.16       56.00      5.27 o 
 -10   2   8       21.61       26.19      6.89 o 
  -9   2   8        1.65        8.75      8.48 o 
  -8   2   8        6.22       -1.33      9.01 o 
  -7   2   8        0.47       -4.14      6.90 o 
  -6   2   8       73.24       65.05      5.38 o 
  -5   2   8       46.78       45.50      6.62 o 
  -4   2   8      570.33      563.77     14.35 o 
  -3   2   8       40.46       28.03      7.19 o 
  -2   2   8      102.38       94.50      6.63 o 
  -1   2   8       18.07       17.24      5.81 o 
   0   2   8      199.55      171.91      6.34 o 
   1   2   8        3.57        2.35      4.39 o 
   2   2   8       70.49       71.98      4.48 o 
   3   2   8       26.21       19.66      4.24 o 
   4   2   8        0.03        0.75      4.71 o 
   5   2   8       26.91       30.10      5.10 o 
   6   2   8      112.80      106.27      5.18 o 
   7   2   8       40.62       43.82      6.74 o 
   8   2   8        1.60        5.17      4.31 o 
 -12   3   8       32.69       24.05     10.07 o 
 -11   3   8      181.25      231.58      6.32 o 
 -10   3   8      543.41      571.90      9.03 o 
  -9   3   8        1.38        0.02      7.21 o 
  -8   3   8      578.21      529.89     22.79 o 
  -7   3   8      351.78      368.73     14.50 o 
  -6   3   8        8.84        1.34      7.01 o 
  -5   3   8     1068.47     1078.49     22.69 o 
  -4   3   8      232.06      234.86      9.85 o 
  -3   3   8       78.71       72.92      9.91 o 
  -2   3   8      677.16      620.67     11.27 o 
  -1   3   8      439.31      464.84     10.26 o 
   0   3   8        1.93        4.53      5.33 o 
   1   3   8       86.44       79.03      5.47 o 
   2   3   8       53.83       67.78      6.34 o 
   3   3   8       14.35        8.41      5.43 o 
   4   3   8       27.48       31.96      7.32 o 
   5   3   8        0.83       -0.03      7.86 o 
   6   3   8       14.62       14.47      7.39 o 
   7   3   8       32.63       40.10      8.35 o 
   8   3   8      151.28      195.08      8.22 o 
 -12   4   8      430.86      485.57     11.18 o 
 -11   4   8       13.76        8.86      5.05 o 
 -10   4   8      516.06      598.34     10.21 o 
  -9   4   8      744.84      775.42     13.25 o 
  -8   4   8       16.66        6.83      7.69 o 
  -7   4   8      257.20      253.38     11.28 o 
  -6   4   8      527.91      544.47      8.81 o 
  -5   4   8        0.46       -4.51      9.01 o 
  -4   4   8      796.24      799.13     14.63 o 
  -3   4   8     1333.54     1463.21     34.06 o 
  -2   4   8        1.32        1.49      6.63 o 
  -1   4   8      284.28      277.15     53.54 o 
   0   4   8      481.62      413.11     11.22 o 
   1   4   8        0.40        2.54      6.07 o 
   2   4   8      514.04      479.08      8.07 o 
   3   4   8      982.86      988.85     11.57 o 
   4   4   8       38.37       58.95     11.93 o 
   5   4   8       90.56       79.18     23.32 o 
   6   4   8      268.02      242.95      9.37 o 
   7   4   8       17.08       31.39      5.96 o 
 -11   5   8      192.86      193.30      5.18 o 
 -10   5   8      133.47      135.30      6.71 o 
  -9   5   8       12.95       10.93      9.85 o 
  -8   5   8      427.84      401.89     63.21 o 
  -7   5   8      277.30      261.34      8.00 o 
  -6   5   8        6.28        4.11      8.22 o 
  -5   5   8      156.96      175.41      9.51 o 
  -4   5   8      376.78      407.21     14.98 o 
  -3   5   8       32.93       20.76      7.32 o 
  -2   5   8      649.04      792.27    142.46 o 
  -1   5   8      484.51      568.29     68.25 o 
   0   5   8       24.48       23.76      5.96 o 
   1   5   8      530.91      582.30     12.54 o 
   2   5   8       68.07       80.27      8.48 o 
   3   5   8      144.99      121.05      6.26 o 
   4   5   8      515.90      507.52     34.32 o 
   5   5   8      626.31      560.25     69.05 o 
   6   5   8       35.79       26.64      6.75 o 
   7   5   8      238.02      265.27     25.97 o 
 -11   6   8        7.84        1.85      3.50 o 
 -10   6   8       19.49       17.56      4.48 o 
  -9   6   8       10.89        2.11      5.99 o 
  -8   6   8        5.36       12.60      6.94 o 
  -7   6   8       10.95        3.66      6.54 o 
  -6   6   8       28.04       21.24      7.26 o 
  -5   6   8        0.85       -4.10      7.05 o 
  -4   6   8        2.68      350.66    214.96 o 
  -3   6   8        0.67      283.83    178.78 o 
  -2   6   8      168.34      306.08     89.45 o 
  -1   6   8        4.92       14.25      5.99 o 
   0   6   8       37.64       31.75      6.53 o 
   1   6   8       19.23       20.83      5.41 o 
   2   6   8        8.61        5.09      5.51 o 
   3   6   8        0.17       -0.06      4.95 o 
   4   6   8        0.37        4.19      6.23 o 
   5   6   8        3.99       -1.13      5.92 o 
   6   6   8       13.14       15.28      6.76 o 
 -10   7   8       49.71       60.43      8.75 o 
  -9   7   8        0.10       -4.54      4.54 o 
  -8   7   8      110.81      133.85     12.46 o 
  -7   7   8      169.05      190.43      7.12 o 
  -6   7   8       36.83       20.95      7.00 o 
  -5   7   8      109.13      105.83      7.77 o 
  -4   7   8      274.55      316.00     15.24 o 
  -3   7   8       66.67       71.72      7.51 o 
  -2   7   8      223.90      280.53     53.54 o 
  -1   7   8      137.38      495.58    269.95 o 
   0   7   8      121.91      564.03    320.05 o 
   1   7   8      244.15      279.62      8.68 o 
   2   7   8      137.22      169.42      6.53 o 
   3   7   8        7.45        5.14      5.22 o 
   4   7   8      264.58      212.08     36.84 o 
   5   7   8      246.90      227.45     64.14 o 
  -9   8   8      414.46      529.30     12.46 o 
  -8   8   8       42.86       57.78      9.54 o 
  -7   8   8      230.56      231.94      8.35 o 
  -6   8   8      912.81      952.40     20.94 o 
  -5   8   8       50.02       51.77      7.07 o 
  -4   8   8      688.15      683.66     11.34 o 
  -3   8   8      661.76      786.62     39.36 o 
  -2   8   8       29.79      163.19     27.83 o 
  -1   8   8      654.39      740.98     45.32 o 
   0   8   8      689.39      817.41     16.96 o 
   1   8   8        5.68        5.30      9.54 o 
   2   8   8       84.32       68.65     10.07 o 
   3   8   8      219.27      112.91      8.48 o 
   4   8   8       11.33        6.89      6.89 o 
  -9   9   8        1.73       17.76      7.16 o 
  -8   9   8      154.02      195.08     10.07 o 
  -7   9   8       67.90       72.33     12.46 o 
  -6   9   8      104.26      112.57     16.30 o 
  -5   9   8      611.03      605.07     10.30 o 
  -4   9   8      296.25      344.24      8.90 o 
  -3   9   8       50.39       47.59      5.73 o 
  -2   9   8      278.35      244.87     18.95 o 
  -1   9   8       88.27      122.62      8.27 o 
   0   9   8       18.39       33.77     11.40 o 
   1   9   8      241.55      227.68     11.13 o 
   2   9   8      315.78      329.19     12.19 o 
  -7  10   8        6.63       16.17      9.01 o 
  -6  10   8        4.93       10.54      5.92 o 
  -5  10   8       56.52       49.66      6.49 o 
  -4  10   8       31.97       44.65      7.09 o 
  -3  10   8       27.34       49.50      5.45 o 
  -2  10   8        5.13        6.99      7.52 o 
  -1  10   8       29.35       38.98      6.38 o 
   0  10   8        9.38       31.74     19.08 o 
   1  10   8        1.01        5.30      7.95 o 
  -5  11   8       22.18       32.48      5.35 o 
  -4  11   8        2.51        8.20      5.35 o 
  -3  11   8        9.96       19.71      5.83 o 
  -2  11   8       10.89       20.32      5.51 o 
  -1  11   8        0.48       -2.39      6.63 o 
   0  11   8        4.38        4.77      6.63 o 
 -10   1   9      115.28      146.42      6.55 o 
  -9   1   9       93.24      105.82     15.90 o 
  -8   1   9        0.25       -6.89     10.87 o 
  -7   1   9       80.58       55.92      8.43 o 
  -6   1   9      606.03      601.32     36.05 o 
  -5   1   9       17.96       16.43      7.12 o 
  -4   1   9      345.28      335.67     23.06 o 
  -3   1   9      443.25      443.70     11.71 o 
  -2   1   9       13.43       17.04      8.43 o 
  -1   1   9      364.24      346.86     11.24 o 
   0   1   9      222.72      243.16     10.03 o 
   1   1   9      226.66      234.94     49.83 o 
   2   1   9        7.43        6.89      9.54 o 
 -10   2   9      253.55      301.04      6.92 o 
  -9   2   9        2.88        2.50      8.88 o 
  -8   2   9      800.37      897.99     17.49 o 
  -7   2   9      445.24      481.58     19.08 o 
  -6   2   9        1.25       -1.99      7.00 o 
  -5   2   9      398.88      379.65     40.69 o 
  -4   2   9      184.80      199.16     28.49 o 
  -3   2   9       43.96       36.15     17.63 o 
  -2   2   9      372.94      333.61     11.43 o 
  -1   2   9      159.68      175.70     39.36 o 
   0   2   9      192.54      162.02     25.58 o 
   1   2   9      862.86      802.82     64.94 o 
   2   2   9      266.63      268.20     18.55 o 
   3   2   9      169.25      117.68     12.46 o 
 -10   3   9       24.48       16.70      6.89 o 
  -9   3   9      226.84      264.89      8.02 o 
  -8   3   9        0.25        5.83      9.54 o 
  -7   3   9      251.71      248.98      8.02 o 
  -6   3   9      210.16      217.92     13.39 o 
  -5   3   9        7.13       -0.70      8.35 o 
  -4   3   9        5.80        9.29      7.92 o 
  -3   3   9      188.81      195.19     31.67 o 
  -2   3   9      152.50      155.81     10.12 o 
  -1   3   9      111.19      105.79      9.84 o 
   0   3   9      386.45      377.87     11.33 o 
   1   3   9       74.34      124.65     33.93 o 
   2   3   9       72.74      164.29     67.99 o 
   3   3   9       32.72       36.31     10.34 o 
   4   3   9        1.35        9.28      9.81 o 
  -9   4   9        0.92       -4.42      4.42 o 
  -8   4   9        1.09        2.51     12.72 o 
  -7   4   9        0.94        8.76      5.86 o 
  -6   4   9        4.22        2.67      6.43 o 
  -5   4   9       64.63       47.92      6.04 o 
  -4   4   9       14.74       13.92      7.42 o 
  -3   4   9        7.29      131.80     78.72 o 
  -2   4   9      159.72      234.64     67.06 o 
  -1   4   9        0.51      114.35     74.21 o 
   0   4   9       32.50      156.40     76.86 o 
   1   4   9       91.42      240.87     86.80 o 
   2   4   9       79.16      255.90    120.60 o 
  -9   5   9       14.26        4.51      6.63 o 
  -8   5   9        0.16       -4.24      7.95 o 
  -7   5   9      131.98      132.31      5.06 o 
  -6   5   9      317.10      351.82     15.11 o 
  -5   5   9       42.66       50.65      6.65 o 
  -4   5   9       27.56       26.69      6.68 o 
  -3   5   9      498.97      742.59     86.94 o 
  -2   5   9       95.03      438.65    207.80 o 
  -1   5   9      198.45      483.51    177.19 o 
   0   5   9      395.94      613.94     93.16 o 
   1   5   9       33.81       52.48     11.13 o 
   2   5   9       17.39       10.87      8.48 o 
  -8   6   9      632.74      736.57     11.93 o 
  -7   6   9      285.93      312.23     10.34 o 
  -6   6   9        0.30       -2.30      5.28 o 
  -5   6   9      373.50      398.23     21.07 o 
  -4   6   9       85.74      119.01     10.87 o 
  -3   6   9      225.73      763.25    353.31 o 
  -2   6   9      695.10     1029.56    289.17 o 
  -1   6   9      149.19      192.16     15.37 o 
   0   6   9      131.26      147.63     14.05 o 
   1   6   9      360.46      407.12     13.78 o 
  -5   7   9       58.75       66.00      7.69 o 
  -4   7   9      195.66      219.69      7.55 o 
  -3   7   9      139.06      191.63     12.46 o 
  -2   7   9        2.15       -6.89     11.66 o 
  -1   7   9        8.96        4.24     12.46 o 
   0   7   9      110.89      160.89     12.99 o 
  -4   8   9       10.88        8.48      7.69 o 
  -3   8   9       30.31       43.73      9.28 o 
  -2   8   9       18.82       23.06     10.60 o 
  -1   8   9        0.31        3.71     10.60 o 
  -4   0  10      144.01      182.35     11.13 o 
  -3   0  10      350.19      367.36     13.78 o 
  -2   0  10       27.22       40.02     11.40 o 
  -4   1  10      142.80      229.88     59.11 o 
  -3   1  10        0.10       93.30     10.60 o 
  -2   1  10      182.70      236.20     68.52 o 
  -3   2  10        4.87      286.25     11.66 o 
                                                 
